# Supplementary material for: 4-[3-(1-Naphthyl­oxymeth­yl)-7H-1,2,4-triazolo[3,4-b][1,3,4]thia­diazin-6-yl]-3-p-tolyl­sydnone
Source: Acta Crystallogr Sect E Struct Rep Online. 2010 May 22;66(Pt 6):o1394–5. doi: 10.1107/S1600536810017812 (PMC2979609; doi:10.1107/S1600536810017812)
Supplement: Supplementary file 2 [file e-66-o1394-Isup2.hkl]

# 
# h,k,l, Fc-squared, Fo-squared, sigma(Fo-squared) and status flag 
# 
data_I
_shelx_title ' bk27m in P2(1)/c (100K)' 
_shelx_refln_list_code          4 
_shelx_F_calc_maximum      251.05 
_exptl_crystal_F_000       976.00 
_reflns_d_resolution_high  0.6186 
 
loop_ 
 _symmetry_equiv_pos_as_xyz 
 'x, y, z' 
 '-x, y+1/2, -z+1/2' 
 '-x, -y, -z' 
 'x, -y-1/2, z-1/2' 
 
_cell_length_a    21.6096 
_cell_length_b     8.3622 
_cell_length_c    11.9272 
_cell_angle_alpha  90.000 
_cell_angle_beta   94.694 
_cell_angle_gamma  90.000 
 
_shelx_F_squared_multiplier     1.000 
 
loop_ 
 _refln_index_h 
 _refln_index_k 
 _refln_index_l 
 _refln_F_squared_calc 
 _refln_F_squared_meas 
 _refln_F_squared_sigma 
 _refln_observed_status 
   2   0   0     1035.45      986.02     25.62 o 
   3   0   0       97.90       89.13      3.03 o 
   4   0   0    10822.21    10788.86    275.07 o 
   5   0   0     6885.13     7258.58    184.45 o 
   6   0   0      245.93      274.19      8.55 o 
   7   0   0     1966.55     2247.86     58.30 o 
   8   0   0     2979.76     3391.86     47.34 o 
   9   0   0     2724.41     2698.15     38.09 o 
  10   0   0       43.12       21.61      1.89 o 
  11   0   0        1.57       11.00      0.79 o 
  12   0   0      169.87      150.21      2.73 o 
  13   0   0      241.02      330.83      4.80 o 
  14   0   0      396.21      490.74      7.58 o 
  15   0   0      328.12      255.93      4.83 o 
  16   0   0      496.22      592.42     10.63 o 
  17   0   0      258.56      240.19      4.88 o 
  18   0   0     4713.74     4472.80     54.69 o 
  19   0   0     4223.77     4150.48     59.47 o 
  20   0   0     1887.74     1819.59     27.71 o 
  21   0   0      627.36      693.27     12.28 o 
  22   0   0      273.64      266.87      6.29 o 
  23   0   0       55.09       52.45      2.92 o 
  24   0   0      659.76      658.84     12.19 o 
  25   0   0      254.24      252.75      6.39 o 
  26   0   0      424.51      435.39      9.22 o 
  27   0   0       16.80       15.33      2.96 o 
  28   0   0      195.94      193.70      7.08 o 
  29   0   0      510.48      497.11     10.40 o 
  30   0   0       57.27       83.72      4.04 o 
  31   0   0      801.14      872.22     18.02 o 
  32   0   0      159.22      180.23      9.87 o 
  33   0   0       12.33       12.65      4.02 o 
   1   1   0     1866.26     2003.76     36.30 o 
   2   1   0     1085.75     1260.01     33.13 o 
   3   1   0     7024.46     6895.34    452.24 o 
   4   1   0        1.22        2.58      1.04 o 
   5   1   0     2113.89     2123.40     54.77 o 
   7   1   0      516.46      527.91      8.24 o 
   9   1   0     4269.58     4684.04     45.12 o 
  10   1   0     1460.90     1769.75     16.36 o 
  11   1   0      354.90      420.63      4.37 o 
  12   1   0       86.08       74.40      1.72 o 
  13   1   0     1992.94     2071.38     18.27 o 
  14   1   0     3470.81     3739.43     32.13 o 
  15   1   0     3021.29     3067.63     26.39 o 
  16   1   0      147.56      157.65      2.60 o 
  17   1   0     1724.18     1702.13     15.62 o 
  18   1   0       11.53       11.63      1.04 o 
  19   1   0     1619.72     1444.74     13.66 o 
  20   1   0      460.39      453.12      5.78 o 
  21   1   0        8.91        7.65      0.99 o 
  22   1   0      114.61       91.41      3.24 o 
  23   1   0       82.20       90.09      3.17 o 
  24   1   0      193.35      189.04      3.69 o 
  25   1   0      307.41      291.50      4.87 o 
  26   1   0       25.13       21.24      1.57 o 
  27   1   0       37.90       30.82      1.86 o 
  28   1   0       24.79       22.52      2.01 o 
  29   1   0      152.13      154.04      4.22 o 
  30   1   0      274.30      268.93      6.55 o 
  31   1   0       37.61       37.85      5.07 o 
  32   1   0       11.32       12.08      3.48 o 
  33   1   0      166.37      182.07      5.88 o 
  34   1   0      132.77      151.41      7.94 o 
   0   2   0    11608.85    12385.78    312.29 o 
   1   2   0     2517.77     2594.20     47.66 o 
   2   2   0      209.04      241.00      5.88 o 
   3   2   0     3435.09     3574.20     92.11 o 
   4   2   0     5624.98     6149.43    156.65 o 
   5   2   0     1691.01     1836.92     26.75 o 
   7   2   0      195.50      221.96     10.19 o 
   8   2   0        2.49        3.14      0.55 o 
   9   2   0     2002.45     2159.75     27.13 o 
  10   2   0      862.04      936.31     14.01 o 
  11   2   0      333.98      373.68      4.69 o 
  12   2   0       30.97       25.86      1.65 o 
  13   2   0       14.16       12.06      0.71 o 
  14   2   0      604.75      575.06      6.13 o 
  15   2   0       13.03       22.67      1.45 o 
  16   2   0      123.78      145.45      2.35 o 
  17   2   0     1162.82     1089.12     10.45 o 
  18   2   0       49.15       56.80      1.64 o 
  19   2   0       23.78       30.51      1.27 o 
  20   2   0      230.38      152.34      2.60 o 
  21   2   0      127.90      115.15      3.12 o 
  22   2   0       74.99       61.60      2.14 o 
  23   2   0      195.14      194.03      4.03 o 
  24   2   0      174.58      188.64      4.21 o 
  25   2   0        2.16        2.42      1.23 o 
  26   2   0       20.85       19.34      2.17 o 
  27   2   0       24.46       21.57      2.33 o 
  28   2   0      255.29      252.65      5.72 o 
  29   2   0      457.34      484.27      8.66 o 
  30   2   0       24.03       26.31      2.46 o 
  31   2   0      594.84      626.02     12.44 o 
  32   2   0      133.42      136.61      5.24 o 
  33   2   0        1.47        1.98      2.08 o 
  34   2   0       80.10       76.03      4.30 o 
   1   3   0     3247.03     3632.90     66.88 o 
   2   3   0     4933.25     4960.37    406.58 o 
   3   3   0     5367.88     4824.70    124.21 o 
   5   3   0      478.14      522.94     17.00 o 
   6   3   0      182.37      210.12      4.21 o 
   7   3   0      172.92      179.88      3.30 o 
   8   3   0      662.33      820.83     11.20 o 
   9   3   0       81.91       93.75      3.87 o 
  10   3   0      251.09      253.71      4.33 o 
  11   3   0      462.45      456.44      6.24 o 
  12   3   0      286.36      279.80      5.30 o 
  13   3   0      464.60      473.39      6.03 o 
  14   3   0     2217.02     2236.23     24.98 o 
  15   3   0      285.98      327.20      4.82 o 
  16   3   0       89.41       82.55      2.25 o 
  17   3   0      427.30      462.65      5.85 o 
  18   3   0      150.90      137.67      2.80 o 
  19   3   0      127.51      133.77      2.83 o 
  20   3   0       73.14       59.99      2.65 o 
  21   3   0       20.43       31.20      1.69 o 
  22   3   0      308.96      293.78      4.72 o 
  23   3   0      302.19      267.33      4.57 o 
  24   3   0      227.45      207.85      4.06 o 
  25   3   0       56.65       48.46      2.46 o 
  26   3   0       60.56       58.15      2.92 o 
  27   3   0       14.02       17.25      1.99 o 
  28   3   0      612.94      628.55     14.05 o 
  29   3   0      140.73      143.88      4.48 o 
  30   3   0      151.72      145.79      5.21 o 
  31   3   0      305.62      326.72      8.16 o 
  32   3   0        2.78        4.23      2.26 o 
  33   3   0       23.65       22.54      2.85 o 
   0   4   0     5821.38     6872.01    176.81 o 
   1   4   0     1135.92     1336.99     27.06 o 
   2   4   0     2128.91     2185.66     42.14 o 
   3   4   0     1674.44     1749.03     34.40 o 
   4   4   0     1022.09     1080.80     22.54 o 
   5   4   0      203.67      213.09      9.85 o 
   6   4   0     1296.29     1511.44     27.35 o 
   7   4   0       28.22       23.36      1.27 o 
   8   4   0     1074.40     1174.11     15.57 o 
   9   4   0      562.27      576.04      8.56 o 
  10   4   0      208.36      197.03      4.86 o 
  11   4   0      518.02      523.86     23.44 o 
  13   4   0       37.19       53.52      2.68 o 
  14   4   0       31.56       37.12      2.12 o 
  15   4   0      143.63      129.23      3.67 o 
  16   4   0      845.58      818.52     10.76 o 
  17   4   0       48.11       45.41      2.06 o 
  18   4   0     3622.72     3467.00     35.66 o 
  19   4   0       63.89       60.31      2.73 o 
  20   4   0      130.20      123.06      2.76 o 
  21   4   0      324.21      315.04      4.81 o 
  22   4   0      273.40      257.66      4.34 o 
  23   4   0       58.00       57.36      2.21 o 
  24   4   0       43.54       40.00      1.99 o 
  25   4   0      181.51      171.37      3.69 o 
  26   4   0      440.76      431.75      7.00 o 
  27   4   0      116.28      111.64      3.47 o 
  28   4   0       50.74       48.13      3.04 o 
  29   4   0       23.35       25.80      3.20 o 
  30   4   0       36.24       35.96      2.85 o 
  31   4   0       19.16       20.10      2.43 o 
  32   4   0        7.98        0.63      2.68 o 
  33   4   0       18.29       17.75      3.56 o 
   1   5   0      560.44      657.37     15.71 o 
   2   5   0       27.87       47.95      3.80 o 
   3   5   0     5477.15     5721.74    105.61 o 
   4   5   0     1024.65      964.65     29.64 o 
   5   5   0      237.28      235.37      7.79 o 
   6   5   0      255.52      223.12     11.63 o 
   7   5   0     1255.59     1328.47     19.45 o 
   8   5   0      966.54     1025.20     15.67 o 
   9   5   0        0.42        1.91      0.82 o 
  10   5   0       80.31       65.95      2.31 o 
  11   5   0      147.40      149.91      3.63 o 
  12   5   0     1427.53     1357.13     18.64 o 
  13   5   0        6.55        6.43      1.21 o 
  14   5   0      600.86      570.81      9.45 o 
  15   5   0     2153.69     2029.83     27.14 o 
  16   5   0      298.26      279.16      6.02 o 
  17   5   0      818.22      800.72     12.71 o 
  18   5   0       22.81       22.30      2.12 o 
  19   5   0       47.51       38.72      2.70 o 
  20   5   0        3.00        5.47      1.64 o 
  21   5   0      423.40      422.43      7.40 o 
  22   5   0      144.27      140.21      4.04 o 
  23   5   0       16.31       13.78      1.85 o 
  24   5   0        2.39        2.27      1.35 o 
  25   5   0        2.97        2.99      1.50 o 
  26   5   0        3.90        5.30      1.60 o 
  27   5   0        9.44        8.74      1.80 o 
  28   5   0        1.61       -0.31      1.87 o 
  29   5   0        8.42        5.85      2.82 o 
  30   5   0       39.50       35.58      4.86 o 
  31   5   0        3.15        3.19      2.87 o 
  32   5   0      207.11      186.38      8.32 o 
   0   6   0     2758.41     2801.84     77.55 o 
   1   6   0     1770.16     1715.49     35.54 o 
   2   6   0     1863.97     1904.99     38.95 o 
   3   6   0        6.20       -0.75      2.02 o 
   4   6   0      185.70      184.44      7.26 o 
   5   6   0     1011.63     1116.94     24.93 o 
   6   6   0      449.29      439.92     18.11 o 
   7   6   0        0.97        0.87      1.08 o 
   8   6   0      880.72      891.74     13.86 o 
   9   6   0     1500.34     1458.14     21.94 o 
  10   6   0      573.60      529.25      8.49 o 
  11   6   0     1500.46     1459.99     19.97 o 
  12   6   0      297.76      279.80      5.70 o 
  13   6   0     2964.24     2847.70     36.78 o 
  14   6   0      521.86      514.40      8.96 o 
  15   6   0      364.77      374.32      7.33 o 
  16   6   0       70.01       60.77      3.92 o 
  17   6   0      705.62      696.61     11.69 o 
  18   6   0      968.11      938.94     14.84 o 
  19   6   0      862.79      858.42     14.08 o 
  20   6   0      273.53      260.10      6.49 o 
  21   6   0       17.09       19.43      2.39 o 
  22   6   0      149.50      146.68      5.03 o 
  23   6   0       39.75       36.95      3.07 o 
  24   6   0       16.13       11.64      2.36 o 
  25   6   0        6.32        4.80      1.76 o 
  26   6   0       51.27       43.07      3.01 o 
  27   6   0        2.58       -0.26      1.89 o 
  28   6   0       16.21       14.76      2.50 o 
  29   6   0       42.68       36.69      3.69 o 
  30   6   0      448.99      469.03     12.70 o 
  31   6   0       16.35       14.85      3.56 o 
   1   7   0      574.03      545.09     17.38 o 
   2   7   0     2691.81     2809.97     55.93 o 
   3   7   0       24.22       25.45      3.78 o 
   4   7   0      164.21      169.05      7.52 o 
   5   7   0       65.07       48.63      6.22 o 
   6   7   0      169.28      128.17      9.64 o 
   7   7   0      165.56      155.88      7.27 o 
   8   7   0       55.44       48.28      2.03 o 
   9   7   0       27.83       28.30      2.13 o 
  10   7   0      183.40      182.70      4.24 o 
  11   7   0       40.17       38.54      2.25 o 
  12   7   0      387.15      355.99      6.88 o 
  13   7   0       29.10       31.89      2.73 o 
  14   7   0        0.99       -1.40      1.40 o 
  15   7   0      102.36      100.91      5.38 o 
  16   7   0        3.55        2.89      1.56 o 
  17   7   0      153.42      139.07      4.48 o 
  18   7   0       32.33       30.62      3.38 o 
  19   7   0        2.40        5.12      1.74 o 
  20   7   0      165.46      162.99      5.23 o 
  21   7   0       13.35       10.79      2.16 o 
  22   7   0        0.01       -0.56      1.84 o 
  23   7   0      316.25      337.19      8.25 o 
  24   7   0       16.76       15.62      2.65 o 
  25   7   0        0.92       -1.44      2.72 o 
  26   7   0       13.02        5.84      5.90 o 
  27   7   0        7.08        7.46      3.40 o 
  28   7   0        3.51       -0.29      2.31 o 
  29   7   0        3.79        2.12      2.56 o 
   0   8   0        1.15        2.26      3.23 o 
   1   8   0        0.09        3.42      2.51 o 
   2   8   0       43.86       41.43      4.63 o 
   3   8   0       12.52        9.30      3.03 o 
   4   8   0       43.75       40.94      7.74 o 
   5   8   0      113.66      120.18     16.61 o 
   6   8   0        0.43        4.90      4.02 o 
   7   8   0        2.23        2.35      1.65 o 
   8   8   0        2.44        4.19      1.23 o 
   9   8   0        1.99       -0.92      1.19 o 
  10   8   0      419.31      412.39      7.41 o 
  11   8   0      568.89      556.14      9.43 o 
  12   8   0      518.71      506.45      9.00 o 
  13   8   0      392.60      376.64      7.52 o 
  14   8   0       10.93       12.09      1.86 o 
  15   8   0      281.80      291.54      7.87 o 
  16   8   0      461.59      452.41      8.88 o 
  17   8   0       29.12       30.86      2.62 o 
  18   8   0      150.36      164.84      7.36 o 
  19   8   0       62.21       67.38      3.79 o 
  20   8   0        7.42        4.64      2.04 o 
  21   8   0        0.58        0.19      1.87 o 
  22   8   0      154.73      154.19      5.55 o 
  23   8   0       13.07       13.48      2.75 o 
  24   8   0       36.61       31.00      5.35 o 
  25   8   0        2.37        1.24      2.80 o 
  26   8   0       11.17       11.12      3.63 o 
  27   8   0       13.36       12.81      3.92 o 
  28   8   0        4.72        8.64      3.82 o 
   1   9   0      799.73      750.50     20.67 o 
   2   9   0      430.14      392.63     13.71 o 
   3   9   0     1932.86     1907.69     41.82 o 
   4   9   0      181.84      196.89     17.99 o 
   5   9   0        0.13        4.82      4.93 o 
   6   9   0     1030.81     1050.74     38.21 o 
   7   9   0      214.43      231.16      6.82 o 
   8   9   0      321.94      300.97      6.16 o 
   9   9   0       57.24       62.20      3.57 o 
  10   9   0       25.43       26.46      2.06 o 
  11   9   0      518.94      500.97      8.99 o 
  12   9   0      283.51      278.85      6.24 o 
  13   9   0       11.44        9.83      1.79 o 
  14   9   0      161.72      165.06      6.47 o 
  15   9   0      697.56      685.55     12.03 o 
  16   9   0       29.68       23.94      2.49 o 
  17   9   0       50.52       50.32      3.46 o 
  18   9   0      206.80      203.14      5.98 o 
  19   9   0       18.65       19.21      2.57 o 
  20   9   0       49.07       48.28      4.10 o 
  21   9   0      274.77      268.50      9.42 o 
  22   9   0      201.55      208.33     13.93 o 
  23   9   0      199.47      187.75     10.09 o 
  24   9   0       10.99        8.07      4.82 o 
  25   9   0       11.38        7.36      3.62 o 
   0  10   0       66.73       56.48      9.05 o 
   1  10   0      223.97      204.84     10.11 o 
   2  10   0      292.14      311.05     12.56 o 
   3  10   0      134.84      128.23      8.16 o 
   4  10   0      284.05      316.24     18.60 o 
   5  10   0      929.41      946.70     36.35 o 
   6  10   0      122.11      134.62     10.18 o 
   7  10   0      587.34      595.60     14.04 o 
   8  10   0      275.15      294.53      6.37 o 
   9  10   0      389.93      377.83      7.89 o 
  10  10   0      137.37      138.41      4.22 o 
  11  10   0      231.75      216.28      5.45 o 
  12  10   0      500.46      480.41      9.16 o 
  13  10   0       68.65       73.41      3.56 o 
  14  10   0        4.11        3.31      1.73 o 
  15  10   0       20.77       22.80      2.79 o 
  16  10   0      122.24      122.32      5.26 o 
  17  10   0      294.46      294.53      9.05 o 
  18  10   0      153.89      151.46      6.59 o 
  19  10   0        5.34        3.35      2.95 o 
  20  10   0        1.16        2.17      2.50 o 
  21  10   0        1.25       -0.61      2.69 o 
  22  10   0       34.30       34.32      4.44 o 
  23  10   0       33.57       42.65      4.85 o 
   1  11   0       24.72       22.15      4.99 o 
   2  11   0      371.39      391.05     14.96 o 
   3  11   0      446.62      451.33     18.65 o 
   4  11   0      109.93      127.15     14.05 o 
   5  11   0       74.60      102.50     12.88 o 
   6  11   0      186.56      178.93     18.88 o 
   7  11   0       37.45       37.87      3.36 o 
   8  11   0       24.32       22.63      2.15 o 
   9  11   0        9.00        5.64      1.75 o 
  10  11   0       70.72       65.72      9.52 o 
  11  11   0       40.64       38.64      4.17 o 
  12  11   0       33.58       26.92      2.78 o 
  13  11   0       23.21       23.09      2.80 o 
  14  11   0      131.58      143.49      8.42 o 
  15  11   0      215.82      217.91      7.62 o 
  16  11   0      141.70      141.17      6.28 o 
  17  11   0      187.65      198.80     13.80 o 
  18  11   0       65.32       69.10     10.48 o 
  19  11   0       29.37       27.90      3.83 o 
  20  11   0       30.55       31.07      4.12 o 
   6  12   0       60.63       63.23      7.37 o 
   7  12   0       18.74       21.97      3.27 o 
   8  12   0       36.21       39.01      4.22 o 
   9  12   0       66.61       61.62      3.69 o 
  10  12   0       19.68       19.08      2.68 o 
  11  12   0        4.51        3.36      2.26 o 
  12  12   0       29.54       28.14      3.27 o 
  13  12   0        6.27        7.01      2.71 o 
  14  12   0        0.02       -0.58      2.37 o 
  15  12   0       91.34      102.49      6.55 o 
   7  13   0        6.63        7.35      2.96 o 
   8  13   0        2.22       -0.80      2.83 o 
   9  13   0        6.27        4.60      3.22 o 
 -34   1   1       58.29       54.51      6.77 o 
 -33   1   1       94.67      104.64      5.30 o 
 -32   1   1      100.47      103.05      5.31 o 
 -31   1   1       53.66       51.70      4.10 o 
 -30   1   1       16.45       17.20      2.27 o 
 -29   1   1       88.63       96.71      3.50 o 
 -28   1   1        2.50        7.22      1.55 o 
 -27   1   1     1050.28     1105.30     14.97 o 
 -26   1   1      137.18      150.38      3.36 o 
 -25   1   1        8.59       11.92      1.29 o 
 -24   1   1        6.25        4.57      1.03 o 
 -23   1   1        7.21        5.21      1.51 o 
 -22   1   1       18.81       25.39      1.47 o 
 -21   1   1      281.06      276.17      4.36 o 
 -20   1   1      348.80      327.02      4.58 o 
 -19   1   1        3.97        8.33      0.89 o 
 -18   1   1      101.24      116.99      2.23 o 
 -17   1   1      316.75      337.34      5.32 o 
 -16   1   1      629.34      630.02      6.91 o 
 -15   1   1     1502.44     1448.34     13.15 o 
 -14   1   1      147.54      133.60      2.09 o 
 -13   1   1      311.49      303.35      3.54 o 
 -12   1   1      384.93      461.28      4.80 o 
 -11   1   1      195.01      217.24      2.87 o 
 -10   1   1     2252.30     2703.06     24.86 o 
  -9   1   1     2361.63     2679.24     26.60 o 
  -8   1   1     1519.13     1653.64     24.72 o 
  -7   1   1      669.50      723.21     10.94 o 
  -6   1   1      269.97      274.87      4.99 o 
  -5   1   1        0.06       -0.18      0.52 o 
  -4   1   1        9.66        8.10      0.85 o 
  -3   1   1        7.61        7.03      1.00 o 
  -2   1   1      720.56      843.26     22.15 o 
  -1   1   1      752.85      782.23     65.09 o 
   0   1   1      295.38      330.37     10.07 o 
   1   1   1     4410.48     4622.32     82.83 o 
   2   1   1       28.81       28.65      5.87 o 
   3   1   1     8811.77     9390.89    167.98 o 
   4   1   1        9.06       17.49      1.31 o 
   5   1   1       12.03       18.29      3.05 o 
   6   1   1     2863.40     2942.88     35.76 o 
   7   1   1      506.96      541.79      7.50 o 
   8   1   1      440.11      428.92      6.29 o 
   9   1   1     1064.07     1131.68     10.13 o 
  10   1   1       91.01       89.41      1.48 o 
  11   1   1      371.79      363.58      3.91 o 
  12   1   1     1130.57     1141.77     10.49 o 
  13   1   1      671.87      700.00      6.92 o 
  14   1   1        4.83        3.23      0.57 o 
  15   1   1      749.89      739.14      7.43 o 
  16   1   1      552.42      510.33      5.66 o 
  17   1   1      893.79      819.43      8.28 o 
  18   1   1       90.46       73.76      1.81 o 
  19   1   1       58.34       76.20      1.90 o 
  20   1   1      344.23      344.33      4.47 o 
  21   1   1      823.58      846.89     10.18 o 
  22   1   1      477.14      442.76      7.28 o 
  23   1   1       38.92       41.03      1.85 o 
  24   1   1        5.27        5.14      1.06 o 
  25   1   1       39.81       40.19      1.92 o 
  26   1   1       33.87       30.78      1.77 o 
  27   1   1       10.82       13.04      1.45 o 
  28   1   1       73.87       70.63      3.32 o 
  29   1   1       22.94       19.73      2.29 o 
  30   1   1       14.33       15.75      2.40 o 
  31   1   1      609.08      655.91     12.74 o 
  32   1   1       20.77       21.27      4.26 o 
  33   1   1      128.67      138.87      5.72 o 
  34   1   1      131.22      144.88      5.42 o 
 -34   2   1      131.39      123.99      5.85 o 
 -33   2   1        8.78        8.73      2.90 o 
 -32   2   1       75.73       77.66      4.24 o 
 -31   2   1       58.86       58.62      3.82 o 
 -30   2   1       82.69       91.68      4.76 o 
 -29   2   1      670.15      691.26     12.48 o 
 -28   2   1       51.04       46.83      3.17 o 
 -27   2   1      147.11      145.57      4.72 o 
 -26   2   1       25.59       21.73      2.24 o 
 -25   2   1        5.66        3.52      1.31 o 
 -24   2   1       51.15       56.61      2.35 o 
 -23   2   1      195.46      191.33      3.90 o 
 -22   2   1      537.94      548.87      7.01 o 
 -21   2   1      127.26      143.10      2.97 o 
 -20   2   1     2020.22     1855.80     18.57 o 
 -19   2   1     1728.01     1779.81     17.77 o 
 -18   2   1     8196.52     7830.10     66.28 o 
 -17   2   1       20.33       21.92      1.18 o 
 -16   2   1      161.06      162.19      2.42 o 
 -15   2   1      123.50       98.35      1.74 o 
 -14   2   1     1746.98     1685.02     16.23 o 
 -13   2   1       73.74       58.83      1.62 o 
 -12   2   1      385.26      367.74      4.76 o 
 -11   2   1       86.58       66.24      1.71 o 
 -10   2   1      234.56      213.80      3.36 o 
  -9   2   1      857.09      812.61     11.11 o 
  -8   2   1       73.18       57.21      3.92 o 
  -7   2   1       65.17       85.17      2.87 o 
  -6   2   1      121.83      177.36      8.66 o 
  -5   2   1     3394.19     3552.17     60.77 o 
  -4   2   1     5236.83     5829.03     98.86 o 
  -3   2   1     1238.06     1460.63     30.01 o 
  -2   2   1     1310.46     1518.86     28.65 o 
  -1   2   1      222.69      239.58     10.82 o 
   0   2   1    40427.94    41304.63   2168.77 o 
   1   2   1     4232.35     4843.00    123.48 o 
   2   2   1     1096.27     1182.84     31.53 o 
   3   2   1     1288.01       -0.33      0.39 o 
   4   2   1     1953.71     2040.01     35.19 o 
   7   2   1     3158.51     3005.91     41.59 o 
   8   2   1     1581.44     1553.86     31.05 o 
   9   2   1      559.77      456.52      6.85 o 
  10   2   1        6.73        4.69      0.78 o 
  11   2   1        4.00        9.69      0.65 o 
  12   2   1      532.29      560.02      5.59 o 
  13   2   1     1241.62     1369.28     12.42 o 
  14   2   1     1638.54     1602.43     15.22 o 
  15   2   1      826.24      730.58      7.64 o 
  16   2   1        0.19        2.09      0.57 o 
  17   2   1      177.92      171.72      2.62 o 
  18   2   1     2654.20     2520.07     22.45 o 
  19   2   1      467.55      442.31      5.16 o 
  20   2   1      721.86      601.59      6.62 o 
  21   2   1        3.32        5.33      1.02 o 
  22   2   1      435.18      422.24      7.22 o 
  23   2   1      730.18      709.86      9.29 o 
  24   2   1      876.12      858.90     10.76 o 
  25   2   1      201.22      212.11      4.90 o 
  26   2   1      479.48      482.25      8.26 o 
  27   2   1       12.82       13.11      1.82 o 
  28   2   1      520.24      540.88      9.23 o 
  29   2   1      159.95      154.69      4.56 o 
  30   2   1       47.52       48.10      3.34 o 
  31   2   1        1.59        6.86      2.27 o 
  32   2   1      328.87      340.99      8.44 o 
  33   2   1      137.06      145.63      8.57 o 
  34   2   1        5.07        2.89      2.22 o 
 -34   3   1       54.96       54.36      5.80 o 
 -33   3   1      145.58      154.04      5.51 o 
 -32   3   1       10.76       10.54      2.36 o 
 -31   3   1       58.36       55.46      5.32 o 
 -30   3   1      349.50      351.44      8.33 o 
 -29   3   1        1.05        1.87      1.61 o 
 -28   3   1       72.06       70.65      3.23 o 
 -27   3   1      331.44      346.75      6.74 o 
 -26   3   1     1066.26     1096.94     13.86 o 
 -25   3   1      928.62      932.10     15.33 o 
 -24   3   1      692.03      676.54      9.36 o 
 -23   3   1      407.34      414.83      6.01 o 
 -22   3   1       23.17       13.67      1.33 o 
 -21   3   1       16.43       11.78      1.22 o 
 -20   3   1      629.44      589.65      7.33 o 
 -19   3   1      299.13      284.83      4.36 o 
 -18   3   1       23.68        8.53      1.02 o 
 -17   3   1      767.46      755.64      9.32 o 
 -16   3   1      316.61      281.64      4.44 o 
 -15   3   1      832.39      764.93      9.13 o 
 -14   3   1      305.58      311.54      4.51 o 
 -13   3   1      297.40      345.45      4.76 o 
 -12   3   1      497.89      567.42      7.57 o 
 -11   3   1      229.47      252.45      3.96 o 
 -10   3   1     1068.22     1327.14     19.78 o 
  -9   3   1        9.81        3.26      0.74 o 
  -8   3   1      905.57      988.51     15.65 o 
  -7   3   1       59.52       49.99      1.58 o 
  -6   3   1     2150.60     2277.08     31.83 o 
  -5   3   1     6551.77     7061.89    160.41 o 
  -4   3   1     2584.93     1801.82     49.13 o 
  -3   3   1     4141.78     4685.27    120.74 o 
  -2   3   1        0.13       -0.75      0.75 o 
   3   3   1      945.10     1078.55     30.13 o 
   4   3   1      594.68      609.94     67.64 o 
   5   3   1      797.84      897.77     34.76 o 
   6   3   1      665.94      814.13     10.83 o 
   7   3   1       79.02       92.26      3.65 o 
   8   3   1     1476.50     1495.96     19.22 o 
   9   3   1      767.22      753.14     27.52 o 
  10   3   1     1883.68     1837.53     22.80 o 
  11   3   1     1464.68     1358.80     17.33 o 
  12   3   1      726.99      673.84      8.44 o 
  13   3   1      243.92      221.76      3.73 o 
  14   3   1      617.00      588.56      7.82 o 
  15   3   1     1153.33     1112.17     12.20 o 
  16   3   1     1653.47     1659.35     16.54 o 
  17   3   1      713.77      621.46      7.34 o 
  18   3   1       35.46       28.70      1.51 o 
  19   3   1       68.05       61.84      2.22 o 
  20   3   1      635.71      642.20      7.87 o 
  21   3   1     1353.78     1393.86     14.82 o 
  22   3   1      426.09      444.55      6.23 o 
  23   3   1        1.95        1.48      1.04 o 
  24   3   1       17.53       13.15      1.45 o 
  25   3   1      139.15      145.63      4.63 o 
  26   3   1        0.01       -1.30      1.30 o 
  27   3   1        7.09        7.55      1.74 o 
  28   3   1       70.16       61.85      3.18 o 
  29   3   1     1410.90     1449.16     19.51 o 
  30   3   1      146.73      139.07      4.75 o 
  31   3   1      570.03      582.66     14.80 o 
  32   3   1      160.09      183.51      6.04 o 
  33   3   1       63.05       78.34      7.75 o 
 -33   4   1       32.46       30.76      3.99 o 
 -32   4   1        1.00       -1.51      2.53 o 
 -31   4   1       12.91       15.33      6.65 o 
 -30   4   1      232.42      244.36      6.31 o 
 -29   4   1      178.67      192.45      5.07 o 
 -28   4   1        1.58        1.88      1.46 o 
 -27   4   1      280.43      290.60      5.52 o 
 -26   4   1       52.97       55.74      3.32 o 
 -25   4   1        9.38        8.63      1.34 o 
 -24   4   1      283.51      258.63      4.51 o 
 -23   4   1      114.43      113.71      2.85 o 
 -22   4   1      114.12      114.28      2.79 o 
 -21   4   1      113.43      108.89      2.67 o 
 -20   4   1      485.60      450.69      5.99 o 
 -19   4   1        4.24        9.98      1.54 o 
 -18   4   1     3070.20     2929.70     33.56 o 
 -17   4   1     1332.77     1286.31     15.90 o 
 -16   4   1        0.64        0.15      0.76 o 
 -15   4   1        0.71        0.64      1.09 o 
 -14   4   1      464.09      466.70      7.99 o 
 -13   4   1      374.80      378.72      7.97 o 
 -12   4   1     1821.09     1635.17    125.81 o 
 -11   4   1      192.31      217.69      8.11 o 
 -10   4   1       14.49       10.36      1.34 o 
  -9   4   1      279.09      309.91      5.31 o 
  -8   4   1       46.53       50.28      1.91 o 
  -7   4   1     2378.42     2550.15     35.76 o 
  -6   4   1      536.76      570.69     11.52 o 
  -5   4   1      628.40      736.83     28.83 o 
  -4   4   1      196.66      208.90      6.63 o 
  -3   4   1      123.89      205.30      6.56 o 
  -2   4   1       15.25       22.21      2.39 o 
  -1   4   1      152.05      163.21      5.61 o 
   0   4   1     1959.05     2032.01    207.52 o 
   1   4   1     6996.23     6817.33   1040.79 o 
   2   4   1      722.96      712.26     46.94 o 
   3   4   1     4061.73     4703.06     86.67 o 
   4   4   1       29.41       19.54      2.39 o 
   5   4   1      459.97      449.68     16.40 o 
   6   4   1     2165.75     2323.30     32.59 o 
   7   4   1     2461.57     2481.97     30.98 o 
   8   4   1       33.66       26.24      1.39 o 
   9   4   1        6.37        3.67      0.78 o 
  10   4   1      273.09      314.19      7.78 o 
  11   4   1       91.80       56.71      5.40 o 
  13   4   1     1989.17     1970.22     30.86 o 
  14   4   1      815.76      852.40     12.67 o 
  15   4   1        3.29        3.75      1.23 o 
  16   4   1      310.08      304.57      4.69 o 
  17   4   1      206.16      200.58      3.37 o 
  18   4   1      880.41      843.44      9.49 o 
  19   4   1      592.75      602.00      7.37 o 
  20   4   1       46.47       47.43      1.90 o 
  21   4   1      201.31      199.89      3.68 o 
  22   4   1       81.38       90.45      2.55 o 
  23   4   1        6.56        5.87      1.19 o 
  24   4   1      159.21      152.00      4.31 o 
  25   4   1      363.22      347.70      5.60 o 
  26   4   1      269.57      276.63      5.36 o 
  27   4   1        9.29        8.92      1.71 o 
  28   4   1      530.61      535.42      9.04 o 
  29   4   1       42.18       39.15      3.06 o 
  30   4   1       76.34       75.74      3.84 o 
  31   4   1       25.93       28.52      3.79 o 
  32   4   1      340.05      364.60     11.15 o 
  33   4   1        2.74       -1.79      2.68 o 
 -32   5   1        0.25        4.27      3.05 o 
 -31   5   1       26.27       27.92      4.05 o 
 -30   5   1       67.57       54.25      4.80 o 
 -29   5   1       48.16       43.43      3.83 o 
 -28   5   1        2.28        1.13      1.90 o 
 -27   5   1       12.58       12.61      2.08 o 
 -26   5   1        2.23        2.59      1.55 o 
 -25   5   1        2.61        0.88      1.38 o 
 -24   5   1        4.40        3.81      1.55 o 
 -23   5   1        1.80       -0.44      1.30 o 
 -22   5   1       14.59       10.33      1.68 o 
 -21   5   1       27.28       25.17      2.47 o 
 -20   5   1       76.32       67.55      5.04 o 
 -19   5   1       36.57       31.90      2.51 o 
 -18   5   1       25.16       17.29      1.95 o 
 -17   5   1        4.08        7.89      1.60 o 
 -16   5   1     1276.64     1216.66     17.62 o 
 -15   5   1      281.61      247.49      5.49 o 
 -14   5   1        7.94        5.81      2.29 o 
 -13   5   1       92.10       82.88      2.90 o 
 -12   5   1        2.44        7.26      1.24 o 
 -11   5   1      135.02      122.97      3.26 o 
 -10   5   1       16.95       17.34      1.39 o 
  -9   5   1      134.29      149.05      3.69 o 
  -8   5   1      585.66      590.90      9.66 o 
  -7   5   1       19.20       16.85      1.70 o 
  -6   5   1      589.03      646.10     18.56 o 
  -5   5   1      307.01      333.82      9.78 o 
  -4   5   1     1050.51     1102.37     23.79 o 
  -3   5   1      121.86      118.32      5.29 o 
  -2   5   1      339.88      364.90     10.33 o 
  -1   5   1     3749.20     4329.91     81.01 o 
   0   5   1      182.00      210.85     11.59 o 
   1   5   1     1102.98     1192.23     25.32 o 
   2   5   1       67.18       76.48      4.50 o 
   3   5   1      677.88      789.28     32.52 o 
   4   5   1      214.98      203.20      8.28 o 
   5   5   1     4587.92     5141.13    136.02 o 
   6   5   1     1543.24     1692.41     30.78 o 
   7   5   1      437.11      431.54      7.34 o 
   8   5   1      191.58      197.52      3.86 o 
   9   5   1     2120.03     2243.59     28.71 o 
  10   5   1     1191.62     1187.49     16.28 o 
  11   5   1      667.31      583.88      9.16 o 
  12   5   1      838.36      795.47     11.91 o 
  13   5   1      198.77      174.00      4.24 o 
  14   5   1      898.60      881.65     13.26 o 
  15   5   1     1408.98     1343.18     18.95 o 
  16   5   1        7.41        6.65      1.48 o 
  17   5   1        1.02        0.22      1.30 o 
  18   5   1      247.32      238.56      5.73 o 
  19   5   1       37.74       37.23      2.69 o 
  20   5   1       21.56       20.37      1.85 o 
  21   5   1        2.12        2.61      1.35 o 
  22   5   1       56.52       49.82      2.72 o 
  23   5   1       38.95       35.39      2.22 o 
  24   5   1        0.22        0.57      1.31 o 
  25   5   1       16.55       19.84      2.00 o 
  26   5   1       60.77       63.58      3.08 o 
  27   5   1       35.15       30.32      2.43 o 
  28   5   1       36.64       31.17      3.16 o 
  29   5   1        5.25        3.28      2.70 o 
  30   5   1       75.67       71.98      5.33 o 
  31   5   1       98.15       93.38      7.94 o 
  32   5   1       16.22       10.20      4.66 o 
 -31   6   1       76.04       77.40      5.82 o 
 -30   6   1      181.54      193.67      7.17 o 
 -29   6   1      167.23      172.32      6.53 o 
 -28   6   1       67.40       65.73      5.05 o 
 -27   6   1        1.25        0.90      2.51 o 
 -26   6   1      106.28      100.93      4.15 o 
 -25   6   1        1.37        1.14      1.71 o 
 -24   6   1        1.50        1.39      1.62 o 
 -23   6   1       56.43       58.04      3.70 o 
 -22   6   1        3.97        3.15      1.86 o 
 -21   6   1      301.45      285.27      7.01 o 
 -20   6   1      739.07      668.59     12.28 o 
 -19   6   1      356.49      340.35      7.45 o 
 -18   6   1      185.28      166.41      4.83 o 
 -17   6   1        7.56        6.24      1.58 o 
 -16   6   1      501.00      473.50      8.76 o 
 -15   6   1      310.91      288.89      6.22 o 
 -14   6   1      767.03      727.72     13.65 o 
 -13   6   1      111.19      106.14      3.46 o 
 -12   6   1        6.01        5.79      1.30 o 
 -11   6   1        0.09        0.75      0.98 o 
 -10   6   1      143.89      129.13      3.94 o 
  -9   6   1       16.82       18.45      1.48 o 
  -8   6   1      367.49      397.72      6.98 o 
  -7   6   1     1334.35     1468.57     35.48 o 
  -6   6   1      764.29      831.09     27.87 o 
  -5   6   1        9.68        3.54      1.96 o 
  -4   6   1       18.47       17.32      3.43 o 
  -3   6   1      151.33      152.69      6.62 o 
  -2   6   1     2241.72     2351.52     46.91 o 
  -1   6   1      698.83      691.33     17.09 o 
   0   6   1      658.82      665.08     16.56 o 
   1   6   1       10.70        6.92      2.87 o 
   2   6   1     1139.83     1287.78     27.87 o 
   3   6   1       10.59        6.06      2.30 o 
   4   6   1       28.99       13.32      2.63 o 
   5   6   1      946.17      978.88     32.58 o 
   6   6   1      857.84      941.03     31.81 o 
   7   6   1       38.69       30.51      1.57 o 
   8   6   1      533.19      545.95      9.29 o 
   9   6   1       64.34       63.28      3.24 o 
  10   6   1      214.27      205.73      4.41 o 
  11   6   1      801.55      766.88     11.61 o 
  12   6   1      170.52      159.88      4.10 o 
  13   6   1      657.70      601.10      9.92 o 
  14   6   1      101.36      106.15      3.54 o 
  15   6   1      175.29      161.25      4.44 o 
  16   6   1      176.48      165.79      5.59 o 
  17   6   1      366.70      351.45      7.36 o 
  18   6   1     2450.53     2304.59     31.33 o 
  19   6   1      623.25      599.08     10.84 o 
  20   6   1      187.10      178.23      5.28 o 
  21   6   1        3.77        3.19      1.74 o 
  22   6   1        1.10        1.73      1.83 o 
  23   6   1      629.93      627.47     15.68 o 
  24   6   1      528.03      536.96     10.95 o 
  25   6   1      176.56      158.66      4.77 o 
  26   6   1       53.17       60.34      3.41 o 
  27   6   1       29.84       29.84      2.90 o 
  28   6   1        9.91       10.53      2.32 o 
  29   6   1        0.29       -2.14      2.14 o 
  30   6   1        3.70       -0.31      3.41 o 
 -29   7   1        0.63        4.30      2.64 o 
 -28   7   1       69.81       69.95      4.69 o 
 -27   7   1       80.67       78.66      6.43 o 
 -26   7   1      482.10      476.34     14.18 o 
 -25   7   1      157.59      168.24      6.56 o 
 -24   7   1       86.31       81.98      4.59 o 
 -23   7   1      244.66      247.85      7.00 o 
 -22   7   1      192.57      198.50      7.96 o 
 -21   7   1      436.91      439.76      9.31 o 
 -20   7   1       77.22       79.46      3.79 o 
 -19   7   1      106.75      111.25      4.27 o 
 -18   7   1      443.27      428.71      8.70 o 
 -17   7   1      410.65      396.95      8.13 o 
 -16   7   1      781.56      762.76     12.61 o 
 -15   7   1     2579.94     2457.29     32.86 o 
 -14   7   1      137.73      126.52      4.06 o 
 -13   7   1      823.17      794.20     12.55 o 
 -12   7   1      449.66      450.50      8.08 o 
 -11   7   1       12.52       12.46      2.04 o 
 -10   7   1       32.15       30.66      4.20 o 
  -9   7   1       20.02       12.28      1.38 o 
  -8   7   1      161.91      163.38      5.46 o 
  -7   7   1      977.28      983.28     50.34 o 
  -6   7   1     1341.63     1377.37     64.95 o 
  -5   7   1      169.81      148.19     20.17 o 
  -4   7   1       29.37       42.24      4.47 o 
  -3   7   1      274.84      284.74     10.02 o 
  -2   7   1      167.62      194.86      8.75 o 
  -1   7   1       53.97       43.32      4.45 o 
   0   7   1       14.28       18.82      3.38 o 
   1   7   1       55.95       49.81      4.77 o 
   2   7   1       44.79       29.58      3.96 o 
   3   7   1     3451.03     3461.44     67.53 o 
   4   7   1     1786.93     1813.88     38.29 o 
   5   7   1      350.00      336.80     16.39 o 
   6   7   1      152.93      134.33      9.97 o 
   7   7   1       46.01       49.61      2.32 o 
   8   7   1      286.21      313.24      6.12 o 
   9   7   1      753.58      741.32     14.54 o 
  10   7   1      187.67      185.80      4.30 o 
  11   7   1     1577.08     1551.96     21.32 o 
  12   7   1      266.60      249.17      5.49 o 
  13   7   1      181.00      174.86      4.56 o 
  14   7   1      470.41      452.28      8.37 o 
  15   7   1        0.80        3.18      1.86 o 
  16   7   1      599.79      555.90     10.01 o 
  17   7   1        1.38       -0.55      1.43 o 
  18   7   1       13.28        5.90      1.98 o 
  19   7   1        7.70        8.44      1.93 o 
  20   7   1       84.07       87.56      4.04 o 
  21   7   1      614.39      615.29     11.60 o 
  22   7   1     1166.27     1134.57     18.32 o 
  23   7   1      500.42      513.05     10.67 o 
  24   7   1        0.26       -1.75      1.98 o 
  25   7   1       31.48       37.17      6.09 o 
  26   7   1      132.00      134.33      7.94 o 
  27   7   1       54.31       52.68      5.52 o 
  28   7   1       46.86       48.26      5.53 o 
  29   7   1      114.28      121.82      5.87 o 
 -28   8   1       46.07       49.37      5.65 o 
 -27   8   1       85.72       79.25      6.52 o 
 -26   8   1        1.00        0.09      3.05 o 
 -25   8   1      151.98      153.81      8.62 o 
 -24   8   1      223.10      223.20     11.06 o 
 -23   8   1       43.00       38.55      5.04 o 
 -22   8   1       49.13       44.27      3.49 o 
 -21   8   1      572.51      560.53     13.18 o 
 -20   8   1      264.50      249.73      7.83 o 
 -19   8   1      221.53      215.94      6.09 o 
 -18   8   1      285.11      288.58      7.02 o 
 -17   8   1      210.24      217.40      5.87 o 
 -16   8   1        0.03        2.69      1.70 o 
 -15   8   1      198.44      186.26      5.18 o 
 -14   8   1      465.00      453.90      8.66 o 
 -13   8   1     1016.22      951.69     14.74 o 
 -12   8   1     1217.00     1239.76     18.04 o 
 -11   8   1      625.77      625.35     10.35 o 
 -10   8   1      458.75      440.93      8.54 o 
  -9   8   1     1115.69     1063.86     16.97 o 
  -8   8   1      230.52      225.64      6.90 o 
  -7   8   1        8.15        9.63      1.84 o 
  -6   8   1      663.51      633.83     23.10 o 
  -5   8   1     1877.84     1839.60     39.84 o 
  -4   8   1      166.38      164.39     10.57 o 
  -3   8   1      375.02      369.53     12.44 o 
  -2   8   1      324.98      373.84     20.75 o 
  -1   8   1       87.02       99.74      6.39 o 
   0   8   1       44.71       58.92      5.49 o 
   1   8   1       12.58       14.22      6.48 o 
   2   8   1      201.87      219.20      9.19 o 
   3   8   1      526.44      554.35     15.93 o 
   4   8   1      134.52      118.43      6.84 o 
   5   8   1      182.23      190.95     12.89 o 
   6   8   1       94.65      124.59     10.72 o 
   7   8   1      310.93      323.82      6.80 o 
   8   8   1      603.70      618.37     10.62 o 
   9   8   1     1053.86     1025.63     16.57 o 
  10   8   1      643.31      621.67     10.11 o 
  11   8   1       49.76       50.08      2.61 o 
  12   8   1      142.84      146.47      4.20 o 
  13   8   1      966.34      960.05     14.79 o 
  14   8   1     1712.28     1676.83     23.66 o 
  15   8   1      232.82      239.39      5.92 o 
  16   8   1      112.41      119.57      4.24 o 
  17   8   1      131.89      130.91      4.54 o 
  18   8   1       51.49       49.89      3.25 o 
  19   8   1       77.84       80.14      4.02 o 
  20   8   1       17.44       15.19      2.38 o 
  21   8   1      167.89      170.62      6.62 o 
  22   8   1        0.10       -0.10      2.20 o 
  23   8   1       20.62       14.70      4.06 o 
  24   8   1      171.80      169.46      7.94 o 
  25   8   1      380.59      389.87     12.62 o 
  26   8   1       45.24       50.30     11.30 o 
  27   8   1      191.38      206.34     10.40 o 
 -26   9   1        6.15        2.23      3.29 o 
 -25   9   1      156.96      155.08      7.91 o 
 -24   9   1       39.67       32.55      8.10 o 
 -23   9   1       52.41       51.26      5.02 o 
 -22   9   1       12.68        5.81      4.86 o 
 -21   9   1       14.19       11.21      2.72 o 
 -20   9   1       33.88       33.37      3.16 o 
 -19   9   1       43.95       43.48      3.73 o 
 -18   9   1       90.32       94.41      4.32 o 
 -17   9   1        0.09        0.41      1.69 o 
 -16   9   1       15.92       19.75      2.33 o 
 -15   9   1      394.74      377.71      8.05 o 
 -14   9   1      159.98      167.58      7.25 o 
 -13   9   1       11.53        8.73      1.80 o 
 -12   9   1       23.81       28.73      2.39 o 
 -11   9   1        4.52        3.95      1.46 o 
 -10   9   1        0.01       -1.27      1.27 o 
  -9   9   1      104.60      100.03      4.12 o 
  -8   9   1       41.42       35.45      9.17 o 
  -7   9   1       18.69       23.42      2.58 o 
  -6   9   1     1055.09     1038.14     49.70 o 
  -5   9   1       81.62       85.24      6.98 o 
  -4   9   1      131.86      136.34      8.51 o 
  -3   9   1      144.94      171.57      8.83 o 
  -2   9   1       63.86       69.99      6.26 o 
  -1   9   1      106.63      109.87      7.55 o 
   0   9   1       15.19        7.05      3.20 o 
   1   9   1      273.37      277.04     11.13 o 
   2   9   1      157.02      147.10      8.16 o 
   3   9   1        7.99        9.80      4.62 o 
   4   9   1      135.92      133.52      7.86 o 
   5   9   1      162.30      144.29     11.90 o 
   6   9   1      175.69      194.33     14.09 o 
   7   9   1       30.94       29.58      1.81 o 
   8   9   1       75.02       83.41      3.04 o 
   9   9   1        1.27        3.09      1.42 o 
  10   9   1      179.14      173.70      4.49 o 
  11   9   1      140.27      141.87      4.19 o 
  12   9   1      272.64      258.78      5.99 o 
  13   9   1      651.73      648.37     12.12 o 
  14   9   1      426.32      429.24      8.57 o 
  15   9   1        1.80        0.99      1.77 o 
  16   9   1        2.22       -0.44      1.80 o 
  17   9   1       12.57        8.50      2.32 o 
  18   9   1       35.44       27.90      3.15 o 
  19   9   1        5.04        2.77      2.21 o 
  20   9   1        4.10        0.79      2.40 o 
  21   9   1       92.61       87.97      5.92 o 
  22   9   1      107.93      123.99      7.95 o 
  23   9   1        2.44       -0.82      3.95 o 
  24   9   1        2.43        1.18      2.98 o 
  25   9   1      133.68      131.20      7.53 o 
 -23  10   1      103.55       95.05      6.68 o 
 -22  10   1        1.26        1.99      4.80 o 
 -21  10   1        1.05        2.22      2.60 o 
 -20  10   1       24.93       26.90      3.74 o 
 -19  10   1      153.92      161.34      7.03 o 
 -18  10   1      163.29      175.24      6.15 o 
 -17  10   1       18.95       17.64      2.81 o 
 -16  10   1       14.57       15.22      2.30 o 
 -15  10   1       10.74       11.85      2.14 o 
 -14  10   1       26.81       25.71      2.52 o 
 -13  10   1       66.02       59.88      3.38 o 
 -12  10   1       36.41       31.71      2.60 o 
 -11  10   1      151.15      158.95      4.63 o 
 -10  10   1       19.26       19.73      2.13 o 
  -9  10   1       12.86       11.09      1.74 o 
  -8  10   1      179.29      176.77      6.62 o 
  -7  10   1      226.41      246.56      7.73 o 
  -6  10   1       49.38       38.90      6.30 o 
  -5  10   1      192.45      228.72      9.84 o 
  -4  10   1        9.37       14.89      4.05 o 
  -3  10   1      139.26      139.56     16.35 o 
  -2  10   1        0.04       -1.24      3.08 o 
  -1  10   1      147.12      127.88      8.12 o 
   0  10   1      133.40      122.23      7.92 o 
   1  10   1       23.13       25.00      6.86 o 
   2  10   1       74.42       72.10     19.96 o 
   3  10   1       60.57       62.14     10.82 o 
   4  10   1       44.64       36.97      8.10 o 
   5  10   1       56.54       63.14      9.71 o 
   6  10   1      557.88      575.71     17.05 o 
   7  10   1        4.33        3.70      1.37 o 
   8  10   1      126.43      127.19      4.02 o 
   9  10   1       28.53       28.85      2.31 o 
  10  10   1        0.09        0.98      1.88 o 
  11  10   1       18.40       12.72      2.09 o 
  12  10   1       19.65       17.77      2.34 o 
  13  10   1        0.23        0.41      1.69 o 
  14  10   1       38.19       40.01      3.27 o 
  15  10   1        4.47        7.19      2.48 o 
  16  10   1      241.15      227.56      7.10 o 
  17  10   1        0.07       -2.07      2.07 o 
  18  10   1       65.76       65.83      4.92 o 
  19  10   1        0.41        1.47      2.38 o 
  20  10   1       57.33       54.00      4.82 o 
  21  10   1       32.61       24.63      3.77 o 
  22  10   1       30.46       31.32      4.25 o 
  23  10   1       40.91       43.30     10.59 o 
 -20  11   1        2.70        0.66      2.80 o 
 -19  11   1        9.70        7.34      3.06 o 
 -18  11   1        1.52       -1.79      2.36 o 
 -17  11   1      109.43      114.98      5.93 o 
 -16  11   1       85.44       91.74      5.26 o 
 -15  11   1      525.99      526.04     12.89 o 
 -14  11   1      655.88      679.04     13.79 o 
 -13  11   1       29.19       33.95      2.93 o 
 -12  11   1       61.43       57.91      3.38 o 
 -11  11   1        8.79        5.79      1.82 o 
 -10  11   1      170.75      182.93      7.66 o 
  -9  11   1      421.27      418.31      8.73 o 
  -8  11   1       43.19       45.84      4.00 o 
  -7  11   1       12.61       11.16      4.58 o 
  -6  11   1        0.91       -1.02      5.00 o 
  -5  11   1       36.13       34.56      3.09 o 
  -4  11   1      171.36      190.02      6.26 o 
  -3  11   1       71.41       86.17     11.24 o 
  -2  11   1       48.10       31.72      8.11 o 
  -1  11   1       16.41       -2.87      5.36 o 
   0  11   1       87.45       93.35     11.95 o 
   1  11   1      368.30      398.21     21.91 o 
   2  11   1      415.41      417.35     22.77 o 
   3  11   1      386.41      401.17     22.45 o 
   4  11   1        2.04        0.78      5.39 o 
   5  11   1      139.63      167.76     14.39 o 
   6  11   1       78.89       76.59      4.28 o 
   7  11   1       69.64       73.91      4.62 o 
   8  11   1        2.60        5.24      1.65 o 
   9  11   1       69.01       73.87      7.23 o 
  10  11   1      129.73      146.19      4.95 o 
  11  11   1       98.19       98.28      7.58 o 
  12  11   1       15.59       13.42      2.34 o 
  13  11   1        4.36        4.54      2.26 o 
  14  11   1       39.27       29.77      3.39 o 
  15  11   1       93.99       96.93      8.96 o 
  16  11   1        9.40        1.89      4.76 o 
  17  11   1       76.84       74.82      5.23 o 
  18  11   1      304.97      326.17     28.22 o 
  19  11   1      457.23      466.54     13.04 o 
 -16  12   1       53.97       60.20      7.07 o 
 -15  12   1      165.65      173.64      7.52 o 
 -14  12   1       16.26       14.73      3.21 o 
 -13  12   1       58.20       70.59      8.22 o 
 -12  12   1      521.65      536.17     12.68 o 
 -11  12   1      563.89      576.21     12.98 o 
 -10  12   1       50.79       52.59      3.64 o 
  -9  12   1      146.69      155.85      7.99 o 
  -8  12   1       56.27       54.59      5.04 o 
  -7  12   1      109.43       91.73      5.89 o 
  -6  12   1      192.72      210.46      8.57 o 
  -5  12   1        0.03        2.71      2.30 o 
  -2  12   1        2.06        9.22      6.69 o 
  -1  12   1        6.74        6.22      6.26 o 
   0  12   1       76.85       82.14     12.05 o 
   1  12   1       79.10       89.49     12.70 o 
   2  12   1       19.25       19.03      8.09 o 
   3  12   1      216.05      224.11     17.42 o 
   4  12   1        0.33        1.67      5.91 o 
   5  12   1        0.69        4.98      6.04 o 
   7  12   1        3.61        6.30      3.91 o 
   8  12   1       30.69       29.13      2.72 o 
   9  12   1       16.80       15.05      2.39 o 
  10  12   1      255.38      274.95      7.79 o 
  11  12   1      140.92      144.22      5.69 o 
  12  12   1       39.24       41.65      3.68 o 
  13  12   1        8.69        5.83      2.51 o 
  14  12   1      261.30      260.00      8.47 o 
  15  12   1      238.84      265.33      8.80 o 
  -9  13   1      235.43      257.43     10.86 o 
  -8  13   1      525.49      574.65     18.21 o 
  -7  13   1      411.31      464.49     15.38 o 
  -6  13   1       20.68       24.00      3.81 o 
   8  13   1        6.25        4.13      2.15 o 
   9  13   1        6.70        6.33      2.34 o 
 -34   0   2       63.84       72.94      6.98 o 
 -33   0   2        4.63        4.87      3.76 o 
 -32   0   2       32.70       35.82      5.37 o 
 -31   0   2       21.72       21.48      4.60 o 
 -30   0   2       16.97       19.77      2.98 o 
 -29   0   2       37.48       36.41      3.30 o 
 -28   0   2        2.06        2.01      1.66 o 
 -27   0   2       72.80       75.26      3.71 o 
 -26   0   2       17.07       17.22      2.09 o 
 -25   0   2       31.28       18.47      2.04 o 
 -24   0   2      886.80      891.45     15.48 o 
 -23   0   2     1380.05     1289.87     20.80 o 
 -22   0   2     2372.17     2260.58     34.04 o 
 -21   0   2      145.06      130.47      4.25 o 
 -20   0   2      358.56      329.44      6.96 o 
 -19   0   2        8.60        2.51      1.18 o 
 -18   0   2        8.82        5.61      1.15 o 
 -17   0   2     2596.71     2457.15     76.74 o 
 -16   0   2     1679.84     1687.36     41.74 o 
 -14   0   2      507.73      390.79      6.40 o 
 -13   0   2        8.25        7.69      1.00 o 
 -12   0   2     3267.32     3320.53     40.29 o 
 -11   0   2     9643.66    10294.00    141.15 o 
 -10   0   2       38.19       55.59      3.02 o 
  -9   0   2     2787.51     3138.47     79.13 o 
  -8   0   2       10.14        1.27      0.61 o 
  -6   0   2     1417.37     1354.74     35.70 o 
  -5   0   2     1764.96     1710.30     44.67 o 
  -4   0   2     3248.16     3434.12     87.20 o 
  -3   0   2     3339.17     3320.11     84.25 o 
  -2   0   2     1348.19     1250.43     32.27 o 
   0   0   2      332.74      346.65      9.76 o 
   1   0   2      625.12      689.72     18.22 o 
   2   0   2     3763.24     3878.17     98.09 o 
   3   0   2     4541.62     4933.42    124.80 o 
   4   0   2    63024.30    55390.77   1394.52 o 
   5   0   2    11207.48    11401.04    287.70 o 
   6   0   2    10054.48    10061.85    255.74 o 
   7   0   2     3688.11     3819.25     53.21 o 
   8   0   2        7.25       17.28      2.09 o 
   9   0   2    12033.37    13604.37    160.41 o 
  10   0   2       43.23       38.99      1.46 o 
  11   0   2     4346.10     5123.85     54.51 o 
  12   0   2       31.02       35.28      2.20 o 
  13   0   2      584.57      650.27      8.29 o 
  14   0   2        1.65        0.27      0.64 o 
  15   0   2      119.37       92.57      5.56 o 
  16   0   2       67.38       80.36      5.17 o 
  17   0   2      508.57      548.95      9.35 o 
  18   0   2     1918.19     1861.79     28.05 o 
  19   0   2     1044.85     1050.76     20.69 o 
  20   0   2     4433.85     3867.72     55.72 o 
  21   0   2      135.00      118.28      3.94 o 
  22   0   2      369.51      352.15      7.59 o 
  23   0   2      387.35      363.67      7.91 o 
  24   0   2      387.64      405.78      8.61 o 
  25   0   2      500.35      497.67     10.04 o 
  26   0   2      672.70      699.22     13.25 o 
  27   0   2        0.02        3.65      1.75 o 
  28   0   2      284.91      306.02      7.57 o 
  29   0   2      662.16      691.22     15.02 o 
  30   0   2       23.68       30.86      2.87 o 
  31   0   2        2.84        4.48      2.28 o 
  32   0   2      153.61      177.89      9.60 o 
  33   0   2        0.42        4.53      4.47 o 
  34   0   2       91.76      116.39     10.27 o 
 -34   1   2       16.51       11.83      4.59 o 
 -33   1   2        9.88       10.61      2.67 o 
 -32   1   2      131.17      137.53      8.48 o 
 -31   1   2      548.24      590.89     15.33 o 
 -30   1   2      216.85      239.48      5.75 o 
 -29   1   2       55.20       57.41      2.88 o 
 -28   1   2      670.27      734.27     11.02 o 
 -27   1   2      346.08      378.10      6.89 o 
 -26   1   2      552.51      564.66      7.77 o 
 -25   1   2      211.07      215.98      5.37 o 
 -24   1   2      370.30      374.89      5.64 o 
 -23   1   2       19.81       19.26      1.37 o 
 -22   1   2      139.15      139.71      2.83 o 
 -21   1   2      568.01      534.59      6.62 o 
 -20   1   2        3.39        4.83      0.89 o 
 -19   1   2      104.26       85.63      1.97 o 
 -18   1   2      201.39      200.61      3.02 o 
 -17   1   2     1139.27     1154.72     11.07 o 
 -16   1   2      153.35      136.09      2.28 o 
 -15   1   2       99.40       86.98      1.92 o 
 -14   1   2      858.28      851.11      8.19 o 
 -13   1   2     1070.86     1179.10     10.79 o 
 -12   1   2     3997.27     4496.30     43.77 o 
 -11   1   2      596.36      634.94      7.10 o 
 -10   1   2     1050.31     1026.10     10.74 o 
  -9   1   2     2162.42     2312.66     25.05 o 
  -8   1   2     5319.75     5552.70    221.16 o 
  -7   1   2      635.22      666.90     40.29 o 
  -6   1   2      506.28      576.38     11.05 o 
  -5   1   2      602.13      652.24     13.16 o 
  -4   1   2      131.53      139.39      3.60 o 
  -3   1   2       92.04      110.39      3.92 o 
  -2   1   2    10898.15    11436.82    204.92 o 
  -1   1   2     3319.79     3588.56     64.51 o 
   0   1   2    10360.57    11260.79    285.87 o 
   1   1   2     7325.62     7864.41    140.02 o 
   2   1   2    40694.29    40609.83   1026.95 o 
   3   1   2    32350.31    31966.27    571.13 o 
   4   1   2     8216.43     8234.33    146.78 o 
   5   1   2     1600.16     1834.88     22.80 o 
   6   1   2     8356.35     8677.39    100.88 o 
   7   1   2     3855.88     4043.41     43.71 o 
   8   1   2     1028.67     1054.27     10.17 o 
   9   1   2      383.27      444.54      4.49 o 
  10   1   2     1459.28     1714.80     15.11 o 
  11   1   2     3040.85     3302.56     28.33 o 
  12   1   2     1628.31     1712.47     15.29 o 
  13   1   2      688.37      741.20      7.31 o 
  14   1   2      176.42      202.45      2.78 o 
  15   1   2       40.14       43.78      1.32 o 
  16   1   2        2.41        1.12      0.59 o 
  17   1   2     1070.34      973.71      9.60 o 
  18   1   2       53.15       38.90      1.44 o 
  19   1   2      211.40      258.50      4.43 o 
  20   1   2        0.80        3.12      0.94 o 
  21   1   2      411.60      424.74      6.02 o 
  22   1   2     1109.83      969.58     11.52 o 
  23   1   2       49.03       54.61      2.10 o 
  24   1   2       38.35       35.27      1.79 o 
  25   1   2        4.04        4.75      1.12 o 
  26   1   2        0.85        1.81      1.08 o 
  27   1   2      208.89      215.48      4.20 o 
  28   1   2      366.47      368.02      6.25 o 
  29   1   2      197.08      201.90      5.15 o 
  30   1   2       22.49       27.75      2.45 o 
  31   1   2      678.84      727.83     13.82 o 
  32   1   2        7.98       20.00      2.67 o 
  33   1   2      150.89      151.32      6.84 o 
  34   1   2      346.56      384.99     12.27 o 
 -34   2   2        5.13       -2.08      2.08 o 
 -33   2   2        0.16       -0.11      2.03 o 
 -32   2   2       55.68       56.52      3.69 o 
 -31   2   2       99.75       98.79      5.44 o 
 -30   2   2        3.95        7.16      2.08 o 
 -29   2   2      108.36      107.21      4.50 o 
 -28   2   2        9.91       13.73      2.12 o 
 -27   2   2       91.49       83.40      6.40 o 
 -26   2   2       57.55       64.17      4.22 o 
 -25   2   2        0.08       -0.55      1.18 o 
 -24   2   2      111.67      101.49      2.91 o 
 -23   2   2      156.47      155.23      4.70 o 
 -22   2   2      523.68      498.36      7.09 o 
 -21   2   2      334.56      285.56      4.47 o 
 -20   2   2      373.01      328.03      4.76 o 
 -19   2   2      954.27      986.24     10.69 o 
 -18   2   2      456.49      411.95      5.40 o 
 -17   2   2      735.49      742.04      7.53 o 
 -16   2   2      120.98       92.07      1.87 o 
 -15   2   2     1118.51     1162.93     12.43 o 
 -14   2   2     1286.47     1473.88     17.05 o 
 -13   2   2      250.10      267.21      3.89 o 
 -12   2   2     2902.57     3120.47     31.28 o 
 -11   2   2     4564.84     5093.19     55.10 o 
 -10   2   2      835.51      901.45     10.82 o 
  -9   2   2       82.52       80.89      1.80 o 
  -8   2   2      473.67      485.29     17.25 o 
  -5   2   2     1174.01     1149.65    136.73 o 
  -4   2   2        4.67        6.16      1.53 o 
  -3   2   2     4408.90     4701.56    119.58 o 
  -2   2   2     4959.04     5311.41    190.95 o 
  -1   2   2     2243.13     2436.95     44.84 o 
   0   2   2    22172.39    23570.08    568.45 o 
   1   2   2     2919.66     3257.37     59.40 o 
   2   2   2     9296.48    10177.87    171.85 o 
   3   2   2     3800.57     4077.89     57.70 o 
   4   2   2     3349.09     3720.21     67.61 o 
   5   2   2     1290.64     1295.17     24.76 o 
   6   2   2      256.81      262.04      5.01 o 
   7   2   2      492.55      540.98      7.67 o 
   8   2   2     1151.52     1187.99     15.51 o 
   9   2   2       94.06       98.62      3.18 o 
  10   2   2     1557.89     1680.09     14.87 o 
  11   2   2      270.68      320.08      3.31 o 
  12   2   2       10.89       14.97      0.66 o 
  13   2   2      208.08      212.46      2.57 o 
  14   2   2      134.70      155.78      2.26 o 
  15   2   2       96.98       94.84      1.69 o 
  16   2   2      414.83      400.91      4.35 o 
  17   2   2      474.61      472.96      5.03 o 
  18   2   2       35.04       33.06      1.24 o 
  19   2   2       94.81      106.38      2.06 o 
  20   2   2     1790.53     1731.36     15.24 o 
  21   2   2      989.19      993.64      9.50 o 
  22   2   2       30.29       30.95      1.52 o 
  23   2   2       78.89       85.69      2.63 o 
  24   2   2       73.92       85.27      3.81 o 
  25   2   2       64.26       57.96      2.86 o 
  26   2   2        8.65        6.59      1.59 o 
  27   2   2       12.42       11.02      1.79 o 
  28   2   2      146.18      160.11      4.57 o 
  29   2   2       35.14       44.45      2.86 o 
  30   2   2      161.99      158.73      5.08 o 
  31   2   2       41.26       43.51      3.47 o 
  32   2   2      297.80      295.55      7.80 o 
  33   2   2       12.22        6.26      2.29 o 
 -34   3   2        0.02       -2.03      2.03 o 
 -33   3   2       54.24       55.59      3.77 o 
 -32   3   2        0.01       -1.82      1.95 o 
 -31   3   2        0.08       -1.85      1.85 o 
 -30   3   2       38.27       36.50      3.13 o 
 -29   3   2       51.67       54.60      3.00 o 
 -28   3   2       46.85       41.48      2.62 o 
 -27   3   2      119.18      121.27      4.97 o 
 -26   3   2       21.10       24.49      2.02 o 
 -25   3   2        0.01       -0.08      1.21 o 
 -24   3   2      114.18      107.93      3.56 o 
 -23   3   2       52.97       50.78      2.40 o 
 -22   3   2        8.45       14.73      1.52 o 
 -21   3   2       63.75       56.84      2.62 o 
 -20   3   2      276.55      239.62      4.42 o 
 -19   3   2     1176.40     1094.95     12.91 o 
 -18   3   2      206.67      218.49      4.67 o 
 -17   3   2      410.47      406.13      6.57 o 
 -16   3   2      232.22      234.82      5.73 o 
 -15   3   2        2.90        2.78      0.90 o 
 -14   3   2        4.40        2.84      0.85 o 
 -13   3   2        2.10        3.09      0.97 o 
 -12   3   2      565.10      625.46      8.76 o 
 -11   3   2        0.57       -0.11      0.52 o 
 -10   3   2      934.81     1048.98     14.46 o 
  -9   3   2     4356.37     4720.71     57.68 o 
  -8   3   2      967.32     1179.93     15.60 o 
  -7   3   2      133.68      143.44      3.99 o 
  -6   3   2      891.19      953.36     14.09 o 
  -5   3   2      267.05      243.87      7.27 o 
  -4   3   2        9.76       14.05      1.37 o 
  -3   3   2      575.10      648.45     19.28 o 
  -2   3   2        5.47       13.15      2.22 o 
  -1   3   2      699.02      749.60     13.61 o 
   0   3   2     3284.64     3485.92     59.40 o 
   1   3   2     1488.78     1598.50     45.27 o 
   5   3   2      758.80      745.94     26.87 o 
   6   3   2      164.20      145.23      2.81 o 
   7   3   2        1.02        2.04      0.58 o 
   8   3   2      106.77      105.71      3.41 o 
   9   3   2     1174.52     1194.88     18.85 o 
  10   3   2      887.93     1020.48     12.29 o 
  11   3   2       23.24       17.33      1.01 o 
  12   3   2      189.59      175.49      6.18 o 
  13   3   2      193.94      164.67      4.10 o 
  14   3   2       12.75        9.37      0.89 o 
  15   3   2      226.71      199.78      3.23 o 
  16   3   2        0.19       -0.17      0.76 o 
  17   3   2     1508.38     1495.18     15.24 o 
  18   3   2      212.22      212.41      3.62 o 
  19   3   2      937.36      911.74     10.25 o 
  20   3   2       51.70       47.78      1.98 o 
  21   3   2       12.12        8.38      1.22 o 
  22   3   2        1.28        2.46      1.07 o 
  23   3   2      321.08      325.88      5.22 o 
  24   3   2      165.56      161.14      3.61 o 
  25   3   2        3.41        3.53      1.43 o 
  26   3   2       77.87       72.66      3.16 o 
  27   3   2      221.39      218.41      5.25 o 
  28   3   2      220.71      221.72      5.44 o 
  29   3   2      103.23       97.81      3.89 o 
  30   3   2       78.39       79.12      3.84 o 
  31   3   2       61.35       63.90      3.95 o 
  32   3   2      301.18      318.35      8.11 o 
  33   3   2       14.48       14.82      2.58 o 
 -33   4   2       40.34       37.22      4.25 o 
 -32   4   2      199.48      212.88     11.16 o 
 -31   4   2      173.71      192.72      9.56 o 
 -30   4   2        9.67        7.81      2.93 o 
 -29   4   2       74.13       80.84      5.72 o 
 -28   4   2      288.08      302.32      6.07 o 
 -27   4   2       17.77       16.59      1.75 o 
 -26   4   2      213.56      206.07      4.41 o 
 -25   4   2       37.20       37.89      1.97 o 
 -24   4   2      167.90      171.28      3.55 o 
 -23   4   2      488.31      468.33      6.48 o 
 -22   4   2      302.39      292.18      4.65 o 
 -21   4   2      885.74      782.54     11.11 o 
 -20   4   2      954.15      834.22     10.43 o 
 -19   4   2       47.29       33.45      1.70 o 
 -18   4   2      375.47      346.59      5.75 o 
 -17   4   2      567.55      512.45      7.47 o 
 -16   4   2      872.96      757.75     11.88 o 
 -15   4   2      245.35      261.74      6.27 o 
 -14   4   2     2027.78     1996.77     26.41 o 
 -13   4   2      381.87      345.39      8.61 o 
 -12   4   2       12.11        9.65      1.48 o 
 -11   4   2      136.92      134.54      4.05 o 
 -10   4   2       65.82       70.45      2.77 o 
  -9   4   2      528.70      540.22     19.54 o 
  -8   4   2      118.56      129.91      3.18 o 
  -7   4   2      577.41      756.77     11.66 o 
  -6   4   2      843.74      959.92     18.33 o 
  -5   4   2     2022.07     2194.95     45.07 o 
  -4   4   2     1238.97     1331.67     26.53 o 
  -3   4   2      155.30      187.08      6.32 o 
  -2   4   2     2204.82     2524.51     69.00 o 
  -1   4   2     2381.28     2705.96     73.45 o 
   0   4   2     2797.21     3076.32     82.80 o 
   1   4   2      521.26      355.04     12.43 o 
   2   4   2    11430.69    12238.21    312.02 o 
   3   4   2      331.19      319.45      8.71 o 
   4   4   2      743.49      771.69     15.23 o 
   5   4   2     2070.27     2250.18     31.66 o 
   6   4   2       62.34       48.09      1.81 o 
   7   4   2      708.40      762.66     11.67 o 
   8   4   2      360.31      367.93      6.48 o 
   9   4   2      613.48      515.69      8.67 o 
  12   4   2       40.82       23.02      2.66 o 
  13   4   2       14.02       24.75      2.16 o 
  14   4   2     3112.72     3119.04     39.72 o 
  15   4   2        0.15       -0.03      0.82 o 
  16   4   2        0.29        0.82      0.90 o 
  17   4   2       44.95       50.77      1.82 o 
  18   4   2        0.15       -1.00      1.00 o 
  19   4   2       81.43       70.04      2.18 o 
  20   4   2      156.16      147.45      3.09 o 
  21   4   2        0.30        0.57      0.96 o 
  22   4   2       14.39       11.76      1.32 o 
  23   4   2      425.49      442.76      6.37 o 
  24   4   2      469.53      450.60      6.55 o 
  25   4   2      171.94      166.70      3.75 o 
  26   4   2       22.24       20.09      1.90 o 
  27   4   2       30.54       32.09      3.16 o 
  28   4   2        6.76        6.69      1.79 o 
  29   4   2        0.56       -1.34      1.66 o 
  30   4   2      202.63      220.22      9.93 o 
  31   4   2      102.06       86.84      5.60 o 
  32   4   2       92.44       97.05      7.69 o 
 -32   5   2      102.38      104.11      6.32 o 
 -31   5   2      270.67      294.54     14.23 o 
 -30   5   2       18.21       16.53      5.47 o 
 -29   5   2      499.99      509.14     11.86 o 
 -28   5   2       44.34       37.87      3.14 o 
 -27   5   2       57.05       48.51      3.12 o 
 -26   5   2      221.42      213.49      4.97 o 
 -25   5   2       25.04       26.17      2.12 o 
 -24   5   2        5.09        4.06      1.55 o 
 -23   5   2       39.35       45.91      2.69 o 
 -22   5   2      116.35      113.10      4.33 o 
 -21   5   2        9.08       10.08      1.94 o 
 -20   5   2       20.79       17.55      2.10 o 
 -19   5   2      184.89      191.44      5.24 o 
 -18   5   2       18.29       21.91      2.15 o 
 -17   5   2       48.38       40.24      2.63 o 
 -16   5   2      329.84      303.01      7.75 o 
 -15   5   2     1599.37     1556.13     21.56 o 
 -14   5   2        2.35        4.44      1.30 o 
 -13   5   2     2780.70     2745.65     35.42 o 
 -12   5   2     1912.88     1869.54     24.86 o 
 -11   5   2     1051.18     1006.78     17.08 o 
 -10   5   2      877.31      785.04     13.98 o 
  -9   5   2     1619.90     1590.97     23.59 o 
  -8   5   2     1606.50     1568.81     23.01 o 
  -7   5   2      992.91     1008.01     23.62 o 
  -6   5   2     1012.00     1178.68     22.24 o 
  -5   5   2      579.39      643.63     15.29 o 
  -4   5   2      167.82      155.73      3.48 o 
  -3   5   2      545.05      579.24     19.72 o 
  -2   5   2       25.20       26.69      2.86 o 
  -1   5   2      149.20      168.38      6.31 o 
   0   5   2      323.11      290.95      8.72 o 
   1   5   2      357.30      329.58      9.50 o 
   2   5   2      442.11      427.80     11.33 o 
   3   5   2     1674.89     1733.62     34.92 o 
   4   5   2     2419.70     2456.79    110.26 o 
   5   5   2      769.57      895.50     17.51 o 
   6   5   2       83.87       72.40      4.50 o 
   7   5   2       51.36       36.88      1.62 o 
   8   5   2      668.08      636.03     12.32 o 
   9   5   2      208.18      187.50      4.76 o 
  10   5   2     1120.77     1129.54     15.65 o 
  11   5   2     1788.63     1703.77     22.69 o 
  12   5   2        7.17        8.52      1.31 o 
  13   5   2     1395.57     1283.22     17.95 o 
  14   5   2      514.43      493.58      8.55 o 
  15   5   2      130.43      117.98      4.75 o 
  16   5   2      216.45      205.12      5.58 o 
  17   5   2     1330.95     1246.21     18.20 o 
  18   5   2       86.25       84.79      3.59 o 
  19   5   2       17.85       21.59      2.31 o 
  20   5   2      188.69      176.71      5.17 o 
  21   5   2      568.43      540.61      8.82 o 
  22   5   2      727.50      715.09      9.88 o 
  23   5   2       19.54       22.25      1.92 o 
  24   5   2      182.50      198.34      4.60 o 
  25   5   2      104.83       99.52      4.86 o 
  26   5   2      337.35      336.67      6.45 o 
  27   5   2       70.64       74.30      3.58 o 
  28   5   2        0.27        0.68      2.15 o 
  29   5   2       92.52       87.81      5.75 o 
  30   5   2        9.97        6.43      4.47 o 
  31   5   2       33.33       27.40      3.98 o 
 -31   6   2       75.40       76.74      5.82 o 
 -30   6   2      617.33      635.08     13.86 o 
 -29   6   2       93.81       97.69      8.25 o 
 -28   6   2       27.74       23.46      3.83 o 
 -27   6   2       77.23       83.06      4.79 o 
 -26   6   2      786.76      811.16     12.84 o 
 -25   6   2      722.18      728.67     11.72 o 
 -24   6   2       69.36       67.90      3.41 o 
 -23   6   2        7.66        9.77      2.22 o 
 -22   6   2        2.99        1.04      1.73 o 
 -21   6   2        0.17       -1.50      1.50 o 
 -20   6   2        4.19        1.04      1.78 o 
 -19   6   2        2.62        2.31      1.53 o 
 -18   6   2      106.24      102.72      3.85 o 
 -17   6   2       56.83       54.23      3.05 o 
 -16   6   2       94.35       98.91      3.68 o 
 -15   6   2     1365.98     1304.81     18.83 o 
 -14   6   2       87.71       76.68      3.17 o 
 -13   6   2     1343.15     1334.58     19.12 o 
 -12   6   2     1738.97     1670.32     22.70 o 
 -11   6   2       28.28       31.66      2.14 o 
 -10   6   2      187.12      191.89      4.91 o 
  -9   6   2      123.91      106.81      3.13 o 
  -8   6   2        0.17        1.43      1.31 o 
  -7   6   2      394.72      417.57      9.82 o 
  -6   6   2     1791.83     1866.85     56.50 o 
  -5   6   2     2321.49     2335.21     69.28 o 
  -4   6   2     2500.67     2656.77     33.88 o 
  -3   6   2      897.17      870.83     20.43 o 
  -2   6   2      522.19      517.58     13.91 o 
  -1   6   2       49.63       48.86      4.23 o 
   0   6   2      333.20      366.78     10.96 o 
   1   6   2       47.01       37.95      3.90 o 
   2   6   2     1941.86     2149.85     43.22 o 
   3   6   2     1151.23     1191.95     26.12 o 
   4   6   2      467.61      559.88     14.57 o 
   5   6   2       65.62       50.95      2.52 o 
   6   6   2     2896.49     3056.55     54.67 o 
   7   6   2     2191.86     2199.43     31.75 o 
   8   6   2      265.02      222.32      6.30 o 
   9   6   2      155.66      136.34      4.24 o 
  10   6   2      617.48      578.89      9.20 o 
  11   6   2      108.93       97.24      3.10 o 
  12   6   2      198.37      176.70      6.19 o 
  13   6   2       48.83       43.83      2.47 o 
  14   6   2      761.45      752.97     11.93 o 
  15   6   2      271.58      276.40      6.03 o 
  16   6   2      295.38      306.09      6.63 o 
  17   6   2      263.84      267.62      6.22 o 
  18   6   2      334.40      333.16      7.25 o 
  19   6   2      132.04      141.18      4.71 o 
  20   6   2      671.50      645.60     11.98 o 
  21   6   2      796.51      794.95     13.75 o 
  22   6   2       66.09       66.91      3.88 o 
  23   6   2       53.87       55.36      3.75 o 
  24   6   2      476.01      481.20     14.60 o 
  25   6   2       99.29       91.35      4.37 o 
  26   6   2        5.15        1.92      2.19 o 
  27   6   2       57.97       46.41      3.34 o 
  28   6   2        3.70        2.97      2.11 o 
  29   6   2       21.69       17.05      3.84 o 
  30   6   2        0.49       -2.62      2.62 o 
 -29   7   2       11.94       10.89      3.59 o 
 -28   7   2        9.10        7.14      2.68 o 
 -27   7   2        1.97       -0.93      2.94 o 
 -26   7   2       79.00       71.06      6.03 o 
 -25   7   2      135.68      132.88      6.91 o 
 -24   7   2       12.60       20.14      2.82 o 
 -23   7   2        1.62       -0.59      2.45 o 
 -22   7   2       18.42       15.32      2.94 o 
 -21   7   2       44.08       46.75      3.36 o 
 -20   7   2       32.55       28.16      2.71 o 
 -19   7   2        5.68        5.99      1.83 o 
 -18   7   2        0.13       -1.47      1.47 o 
 -17   7   2        3.44        1.58      1.53 o 
 -16   7   2        0.00       -0.60      1.40 o 
 -15   7   2        5.31        7.22      1.68 o 
 -14   7   2      211.11      183.28      6.83 o 
 -13   7   2     1837.77     1771.19     24.41 o 
 -12   7   2     1665.27     1669.49     23.02 o 
 -11   7   2      383.86      356.65      6.79 o 
 -10   7   2      241.87      218.85      5.18 o 
  -9   7   2      532.55      546.81      9.58 o 
  -8   7   2       19.51       29.71      2.74 o 
  -7   7   2      795.83      784.06     16.50 o 
  -6   7   2     3024.18     3063.13     97.91 o 
  -5   7   2      284.35      286.03      6.45 o 
  -4   7   2       25.68       28.11      1.86 o 
  -3   7   2        7.38        8.33      3.24 o 
  -2   7   2       20.36       12.29      3.51 o 
  -1   7   2       30.41       47.86      4.60 o 
   0   7   2       47.57       52.22      4.72 o 
   1   7   2       69.74       99.17      6.96 o 
   2   7   2      324.05      354.87     11.22 o 
   3   7   2        4.71        7.29      2.49 o 
   4   7   2      170.07      177.48      7.64 o 
   5   7   2      125.32      160.29      6.96 o 
   6   7   2        0.30        0.29      1.13 o 
   7   7   2        1.01        2.75      1.90 o 
   8   7   2       12.04       15.48      1.51 o 
   9   7   2       37.41       43.65      2.20 o 
  10   7   2       57.10       50.39      2.88 o 
  11   7   2      247.00      233.38      5.15 o 
  12   7   2      109.71       97.59      3.30 o 
  13   7   2      124.54      113.29      3.65 o 
  14   7   2      226.02      217.02      5.26 o 
  15   7   2        6.47        8.77      1.69 o 
  16   7   2      393.43      356.89      7.43 o 
  17   7   2        2.41        0.07      1.44 o 
  18   7   2      156.81      161.84      4.98 o 
  19   7   2       13.40       15.39      2.24 o 
  20   7   2        0.04       -1.57      1.89 o 
  21   7   2      136.54      134.43      5.94 o 
  22   7   2      351.31      352.37     15.86 o 
  23   7   2       81.79       88.91      5.41 o 
  24   7   2      119.69      100.28      6.91 o 
  25   7   2       73.21       76.25      6.01 o 
  26   7   2        4.94       -2.76      2.76 o 
  27   7   2       81.27       81.39      6.61 o 
  28   7   2       30.85       30.35      6.90 o 
  29   7   2        0.29        2.35      2.50 o 
 -28   8   2        0.28       -3.23      3.23 o 
 -27   8   2       24.41       22.02      4.28 o 
 -26   8   2       46.16       41.79      5.00 o 
 -25   8   2       36.08       36.39      4.61 o 
 -24   8   2      188.64      180.40      8.08 o 
 -23   8   2        7.45        5.16      2.27 o 
 -22   8   2      191.89      190.41      6.13 o 
 -21   8   2        0.96       -1.83      2.04 o 
 -20   8   2        1.51        2.98      1.81 o 
 -19   8   2       44.96       44.91      3.24 o 
 -18   8   2       64.29       64.72      3.65 o 
 -17   8   2       27.51       25.03      2.48 o 
 -16   8   2      368.05      335.00      8.38 o 
 -15   8   2      202.50      193.13      5.30 o 
 -14   8   2        9.32        5.36      1.72 o 
 -13   8   2        0.27        0.40      1.49 o 
 -12   8   2      382.94      381.92      7.50 o 
 -11   8   2       28.57       26.18      2.82 o 
 -10   8   2       76.65       69.78      5.77 o 
  -9   8   2       31.21       35.73      2.14 o 
  -8   8   2        2.12        2.54      1.79 o 
  -7   8   2      312.61      314.69      9.03 o 
  -6   8   2      969.52     1036.00     27.89 o 
  -5   8   2       77.40       75.90      3.35 o 
  -4   8   2       27.54       35.42      1.76 o 
  -3   8   2       33.08       20.65      3.77 o 
  -2   8   2       85.17       62.02      5.62 o 
  -1   8   2       13.01        6.75      2.96 o 
   0   8   2      693.65      685.71     18.52 o 
   1   8   2     1230.70     1161.95     27.33 o 
   2   8   2      532.88      481.37     14.53 o 
   3   8   2       10.71        6.99      3.05 o 
   4   8   2      131.19      126.43     10.91 o 
   5   8   2     1637.95     1554.32     29.78 o 
   6   8   2      355.91      345.49      8.89 o 
   7   8   2      248.10      249.01      5.25 o 
   8   8   2      110.03      104.97      3.94 o 
   9   8   2       69.85       61.58      2.63 o 
  10   8   2       88.24       84.91      4.30 o 
  11   8   2      224.49      213.03      6.28 o 
  12   8   2       25.59       26.48      2.19 o 
  13   8   2      227.41      215.93      5.38 o 
  14   8   2      314.03      283.36     10.01 o 
  15   8   2      132.53      123.39      4.85 o 
  16   8   2       99.09       95.53      4.46 o 
  17   8   2       26.67       21.08      2.67 o 
  18   8   2        0.35        1.51      1.97 o 
  19   8   2        0.02        0.61      1.93 o 
  20   8   2        2.74        1.21      3.46 o 
  21   8   2      139.55      135.96      6.11 o 
  22   8   2       71.88       69.47      5.97 o 
  23   8   2        1.08        1.85      2.63 o 
  24   8   2       23.35       18.96      4.87 o 
  25   8   2       88.39       95.03      8.82 o 
  26   8   2       26.30       29.30      9.16 o 
  27   8   2        3.51        0.24      4.76 o 
 -26   9   2       74.96       74.57      6.23 o 
 -25   9   2       93.77      106.78     12.69 o 
 -24   9   2       93.24      102.16      8.90 o 
 -23   9   2        1.41       -2.40      2.64 o 
 -22   9   2       36.06       35.43     11.34 o 
 -21   9   2      299.98      319.46      8.14 o 
 -20   9   2      520.88      524.33     10.79 o 
 -19   9   2      401.49      406.07      9.06 o 
 -18   9   2      166.96      160.30      5.35 o 
 -17   9   2       52.20       56.86      4.49 o 
 -16   9   2       44.92       42.70      3.07 o 
 -15   9   2        0.53        0.26      1.56 o 
 -14   9   2       18.69       21.55      2.30 o 
 -13   9   2        0.06        1.55      1.51 o 
 -12   9   2       92.39       86.74      4.42 o 
 -11   9   2      130.62      140.31      6.45 o 
 -10   9   2      318.18      333.38      7.24 o 
  -9   9   2      945.17      951.55     15.61 o 
  -8   9   2      515.87      536.82     13.26 o 
  -7   9   2      634.90      630.98     14.69 o 
  -6   9   2       25.19       26.45      2.69 o 
  -5   9   2      340.80      346.15     15.98 o 
  -4   9   2      189.59      204.98      5.59 o 
  -3   9   2      707.88      721.01     20.26 o 
  -2   9   2     1648.02     1651.53     37.25 o 
  -1   9   2     1267.73     1287.63     30.57 o 
   0   9   2     1141.49     1166.44     28.32 o 
   1   9   2      319.18      320.42     12.08 o 
   2   9   2       19.39        7.77      3.43 o 
   3   9   2      180.76      172.28      8.59 o 
   4   9   2        1.78       -3.29      3.29 o 
   5   9   2      174.84      176.01      9.58 o 
   6   9   2      152.42      113.08      4.70 o 
   7   9   2       33.16       40.79      3.11 o 
   8   9   2       11.80        9.94      1.50 o 
   9   9   2      153.76      168.70      6.61 o 
  10   9   2       52.97       64.25      3.20 o 
  11   9   2      125.96      141.78      4.68 o 
  12   9   2      266.60      259.39      6.78 o 
  13   9   2      221.24      219.39      6.31 o 
  14   9   2      202.50      186.12      5.92 o 
  15   9   2       13.13       15.56      2.47 o 
  16   9   2       75.77       69.52      6.41 o 
  17   9   2      266.86      265.74      7.78 o 
  18   9   2      684.96      686.17     14.44 o 
  19   9   2      475.16      483.05     15.74 o 
  20   9   2        0.10        2.78      2.88 o 
  21   9   2        2.63        6.37      2.93 o 
  22   9   2       55.83       53.29      5.00 o 
  23   9   2      348.03      360.03     11.78 o 
  24   9   2        5.95        0.17      3.02 o 
  25   9   2        1.64        2.68      3.30 o 
 -23  10   2      151.96      144.62      7.53 o 
 -22  10   2        0.15       -2.60      2.60 o 
 -21  10   2        0.27        0.07      2.59 o 
 -20  10   2       54.31       46.97      4.57 o 
 -19  10   2        0.73       -3.80      3.80 o 
 -18  10   2       48.96       50.37      3.62 o 
 -17  10   2        2.21        2.02      1.97 o 
 -16  10   2      395.26      382.34      9.49 o 
 -15  10   2      520.86      526.26     10.48 o 
 -14  10   2       56.80       57.66      3.45 o 
 -13  10   2      258.51      280.66      6.70 o 
 -12  10   2      983.77      973.93     17.24 o 
 -11  10   2       19.66       19.71      2.20 o 
 -10  10   2       45.19       44.45      2.82 o 
  -9  10   2        1.54       -0.83      1.35 o 
  -8  10   2       16.14       19.10      2.93 o 
  -7  10   2      320.26      345.38     11.23 o 
  -6  10   2      529.66      537.04     13.19 o 
  -5  10   2       45.99       47.52      3.53 o 
  -4  10   2      465.11      487.50     10.52 o 
  -3  10   2      341.38      361.18      9.35 o 
  -2  10   2       60.22       67.29      3.51 o 
  -1  10   2        7.04       -1.66      4.54 o 
   0  10   2      107.80       93.30     11.50 o 
   1  10   2      308.36      310.21     18.32 o 
   2  10   2       47.43       70.97     10.39 o 
   3  10   2      523.66      484.32     24.01 o 
   4  10   2        0.36       -2.04      3.94 o 
   5  10   2      921.55      882.40     19.20 o 
   6  10   2     1493.14     1475.26     35.72 o 
   7  10   2      169.63      184.02      4.74 o 
   8  10   2       33.92       41.33      3.41 o 
   9  10   2      131.79      144.96      4.53 o 
  10  10   2      110.91      111.57      5.49 o 
  11  10   2       93.29       94.49      4.80 o 
  12  10   2      246.00      249.68     11.71 o 
  13  10   2      370.80      369.35     11.01 o 
  14  10   2      315.73      319.59      8.28 o 
  15  10   2       76.96       76.46      4.41 o 
  16  10   2        7.94        7.01      2.40 o 
  17  10   2       36.38       35.90      3.86 o 
  18  10   2       14.05       11.36      2.96 o 
  19  10   2      148.33      153.64      6.95 o 
  20  10   2        8.54        9.85      3.02 o 
  21  10   2       75.38       70.88      7.20 o 
  22  10   2       25.68       22.18      4.02 o 
 -20  11   2       48.21       44.90      5.15 o 
 -19  11   2        9.53        5.27      2.82 o 
 -18  11   2        0.48        4.06      2.99 o 
 -17  11   2       18.61       20.04      3.28 o 
 -16  11   2        3.19        6.28      3.77 o 
 -15  11   2       27.60       20.23      3.17 o 
 -14  11   2       20.95       19.55      5.29 o 
 -13  11   2      154.21      149.78      5.40 o 
 -12  11   2      141.23      142.46      5.07 o 
 -11  11   2       85.41       92.82      4.14 o 
 -10  11   2      207.13      217.38      6.48 o 
  -9  11   2      218.30      213.30     13.36 o 
  -8  11   2       84.80       84.21      5.88 o 
  -7  11   2      157.68      167.65      7.84 o 
  -6  11   2      263.27      293.64     10.59 o 
  -5  11   2      238.61      252.26      9.27 o 
  -4  11   2       14.72       13.77      2.70 o 
  -3  11   2       17.21       19.50      2.73 o 
  -2  11   2      391.31      413.59     22.87 o 
  -1  11   2      566.76      614.36     14.33 o 
   0  11   2       51.63       47.34      3.42 o 
   1  11   2        3.36        1.79      2.33 o 
   2  11   2       20.70       16.99      2.48 o 
   3  11   2       44.17       48.47     17.05 o 
   4  11   2      425.74      452.45     19.57 o 
   5  11   2        5.45        6.75      2.36 o 
   6  11   2      275.35      273.14      8.82 o 
   7  11   2        0.71        1.01      2.13 o 
   8  11   2      113.12      112.83      4.14 o 
   9  11   2      115.21      122.30      7.69 o 
  10  11   2       74.83       71.82      3.69 o 
  11  11   2       36.91       39.02      6.95 o 
  12  11   2       15.10       15.67      2.57 o 
  13  11   2       67.96       64.72      9.31 o 
  14  11   2        1.12        1.17      2.25 o 
  15  11   2       37.08       31.53      3.61 o 
  16  11   2      133.48      146.41      6.48 o 
  17  11   2       70.04       60.89      4.85 o 
  18  11   2       40.45       40.26      7.11 o 
  19  11   2       22.63       20.78      3.72 o 
 -15  12   2      267.64      288.40      9.14 o 
 -14  12   2      135.82      130.11      6.02 o 
 -13  12   2       81.86       75.79      4.89 o 
 -12  12   2      133.82      134.51      5.79 o 
 -11  12   2       31.73       29.82      3.15 o 
 -10  12   2        0.01       -1.88      1.88 o 
  -9  12   2        9.18        4.82      3.19 o 
  -8  12   2       20.06       18.87      3.95 o 
  -7  12   2        0.43       -2.55      2.55 o 
  -6  12   2       38.67       32.83      4.25 o 
  -5  12   2      109.81      123.05      6.82 o 
  -4  12   2      293.11      305.33     10.84 o 
  -3  12   2        4.99        9.20      2.73 o 
  -2  12   2       23.79       24.79      3.13 o 
  -1  12   2       11.80       11.54      6.13 o 
   0  12   2        4.80        5.80      6.54 o 
   1  12   2       71.29       74.99     11.89 o 
   2  12   2        0.02        0.02      5.64 o 
   3  12   2        4.56        3.95      2.46 o 
   4  12   2      281.30      318.55     11.09 o 
   5  12   2      112.74      120.47      6.55 o 
   6  12   2       42.87       41.27      4.48 o 
   7  12   2       55.23       47.49      3.16 o 
   8  12   2        7.90        6.09      2.81 o 
   9  12   2        1.20       -1.84      1.84 o 
  10  12   2       25.22       20.34      2.77 o 
  11  12   2       37.38       45.50      5.94 o 
  12  12   2       23.78       24.91      3.14 o 
  13  12   2        1.23        3.08      2.37 o 
  14  12   2       32.41       43.71      6.31 o 
  15  12   2        1.88        4.12      2.58 o 
  -8  13   2        0.37       -1.70      2.95 o 
  -7  13   2        0.02        1.23      2.96 o 
  -6  13   2        0.31        2.11      3.05 o 
  -5  13   2        0.65       -0.02      2.93 o 
  -4  13   2        0.83        2.88      2.80 o 
  -3  13   2        2.25        3.15      2.70 o 
   5  13   2       68.45       82.52      6.07 o 
   6  13   2        3.99        5.67      3.18 o 
   7  13   2       12.63       15.91      3.96 o 
   8  13   2       92.14       99.51      4.69 o 
 -34   1   3       19.49       23.01      5.40 o 
 -33   1   3        9.08        8.37      2.63 o 
 -32   1   3       97.75      105.23      5.28 o 
 -31   1   3      316.36      334.23      8.27 o 
 -30   1   3      230.21      230.55      5.67 o 
 -29   1   3       40.98       39.47      2.51 o 
 -28   1   3      136.57      142.21      4.06 o 
 -27   1   3      274.94      282.04      5.74 o 
 -26   1   3       21.94       18.58      2.40 o 
 -25   1   3       33.21       38.12      1.92 o 
 -24   1   3       28.95       28.20      1.60 o 
 -23   1   3      299.80      319.67      5.01 o 
 -22   1   3      128.73      123.61      2.66 o 
 -21   1   3       39.34       34.13      1.78 o 
 -20   1   3      810.67      733.07      8.35 o 
 -19   1   3       91.83       80.92      2.08 o 
 -18   1   3        2.68        4.19      0.93 o 
 -17   1   3       16.33       18.01      1.23 o 
 -16   1   3     3623.56     3491.74     32.14 o 
 -15   1   3      883.64      968.02      9.93 o 
 -14   1   3      118.83      118.42      2.34 o 
 -13   1   3      395.64      426.78      4.70 o 
 -12   1   3     4301.87     4554.36     38.67 o 
 -11   1   3     1720.64     1907.10     17.99 o 
 -10   1   3      106.12      112.88      1.84 o 
  -9   1   3      839.69      962.98      9.46 o 
  -8   1   3      359.38      489.75     12.95 o 
  -7   1   3       19.06        7.60      0.93 o 
  -6   1   3       21.03       32.97      2.47 o 
  -5   1   3      765.45      837.15     12.85 o 
  -4   1   3      203.73      184.35      4.15 o 
  -3   1   3    11298.00    11665.16    197.89 o 
  -2   1   3      898.40      999.60     18.79 o 
  -1   1   3      488.63      578.93     11.21 o 
   0   1   3     2325.37     2651.25     68.84 o 
   1   1   3    12841.22    14218.93    358.10 o 
   2   1   3     1118.06     1320.32     24.44 o 
   3   1   3     1130.82     1253.06     15.82 o 
   4   1   3     5382.72     6101.62     65.21 o 
   5   1   3     1850.07     2124.98     24.34 o 
   6   1   3      656.31      568.54      7.94 o 
   7   1   3     1079.38     1127.32     10.15 o 
   8   1   3     2317.33     2349.29     19.10 o 
   9   1   3     4954.37     5303.86     42.18 o 
  10   1   3        0.96        3.60      0.47 o 
  11   1   3       28.11       25.12      0.90 o 
  12   1   3     1277.27     1344.90     12.31 o 
  13   1   3      606.34      623.64      6.38 o 
  14   1   3      189.46      183.83      2.66 o 
  15   1   3      576.01      573.99      6.13 o 
  16   1   3      326.13      342.58      4.23 o 
  17   1   3      911.76      930.22      9.30 o 
  18   1   3      211.15      189.57      3.00 o 
  19   1   3        1.70        3.06      0.82 o 
  20   1   3      237.39      236.63      4.05 o 
  21   1   3       58.89       47.70      1.95 o 
  22   1   3       17.37       15.48      1.33 o 
  23   1   3        1.33        3.49      1.01 o 
  24   1   3       51.78       56.27      2.06 o 
  25   1   3       92.24       91.16      2.54 o 
  26   1   3       44.27       37.69      2.19 o 
  27   1   3      362.12      372.54      5.57 o 
  28   1   3      105.48      108.20      3.31 o 
  29   1   3        1.12        2.28      1.62 o 
  30   1   3       24.25       32.90      2.65 o 
  31   1   3       24.86       24.99      2.93 o 
  32   1   3       37.72       41.12      3.71 o 
  33   1   3        1.30        0.79      2.14 o 
 -34   2   3      478.53      509.88     10.89 o 
 -33   2   3       86.02       95.16      4.70 o 
 -32   2   3       32.39       35.89      3.89 o 
 -31   2   3       34.53       32.41      3.68 o 
 -30   2   3        0.06       -0.30      1.79 o 
 -29   2   3       23.12       30.35      2.76 o 
 -28   2   3       33.12       28.23      3.34 o 
 -27   2   3      128.11      134.93      4.59 o 
 -26   2   3       32.58       36.28      2.19 o 
 -25   2   3      175.09      182.84      4.28 o 
 -24   2   3      728.03      723.62      9.62 o 
 -23   2   3      380.71      373.16      5.92 o 
 -22   2   3      244.10      243.36      4.52 o 
 -21   2   3      329.80      275.62      4.35 o 
 -20   2   3      121.89      101.60      2.49 o 
 -19   2   3       33.69       28.50      1.50 o 
 -18   2   3     3048.10     2932.00     27.92 o 
 -17   2   3      121.18      130.05      2.89 o 
 -16   2   3     2708.77     2639.66     35.81 o 
 -15   2   3     3612.73     3616.32     39.53 o 
 -14   2   3     1276.52     1254.17     17.36 o 
 -13   2   3      208.51      204.32      4.47 o 
 -12   2   3        0.71        0.72      0.67 o 
 -11   2   3     1134.13     1219.50     13.02 o 
 -10   2   3     2163.05     2201.70     24.62 o 
  -9   2   3     3421.54     3676.97     40.01 o 
  -8   2   3     3021.26     3694.39     40.07 o 
  -6   2   3      714.07      830.28     16.96 o 
  -5   2   3       38.78       37.57      1.85 o 
  -4   2   3       36.53       40.48      1.80 o 
  -3   2   3        1.05        1.58      0.46 o 
  -2   2   3      955.96     1000.23     40.37 o 
  -1   2   3      594.98      681.15     10.46 o 
   0   2   3    21470.04    22336.64    314.25 o 
   1   2   3      521.16      597.29     11.42 o 
   2   2   3    15791.12    15733.86    616.99 o 
   3   2   3     1132.36     1159.63     17.42 o 
   4   2   3     3445.39     3450.06     49.39 o 
   5   2   3        8.33       14.02      1.03 o 
   6   2   3       59.36       48.92      1.78 o 
   7   2   3     1596.08     1851.62     20.77 o 
   8   2   3      355.35      423.70      4.67 o 
   9   2   3     4412.64     4979.04     42.14 o 
  10   2   3      868.73      797.29      7.62 o 
  11   2   3      739.58      680.79      6.26 o 
  12   2   3     1022.35     1032.03      9.09 o 
  13   2   3        0.79        4.74      0.66 o 
  14   2   3      135.19      119.92      1.89 o 
  15   2   3       57.07       65.14      1.44 o 
  16   2   3       64.06       62.42      1.48 o 
  17   2   3        9.30        6.93      0.74 o 
  18   2   3       77.97       77.02      1.73 o 
  19   2   3     1416.17     1380.53     12.43 o 
  20   2   3     1419.94     1349.80     12.29 o 
  21   2   3      306.23      318.88      4.65 o 
  22   2   3      671.59      652.01      9.79 o 
  23   2   3      347.69      352.43      6.49 o 
  24   2   3       52.24       65.06      2.95 o 
  25   2   3       68.89       72.99      3.10 o 
  26   2   3       36.66       35.62      2.45 o 
  27   2   3       53.31       48.88      3.09 o 
  28   2   3      309.55      318.04      6.65 o 
  29   2   3        6.76        6.89      1.87 o 
  30   2   3       85.26       76.21      3.84 o 
  31   2   3       81.68       70.06      7.38 o 
  32   2   3       87.93       96.09      7.30 o 
  33   2   3      171.74      181.36      6.05 o 
 -33   3   3       14.52       10.71      2.47 o 
 -32   3   3      244.38      257.33      7.02 o 
 -31   3   3      380.00      388.88      8.91 o 
 -30   3   3      697.47      672.44     12.84 o 
 -29   3   3       78.81       80.90      3.93 o 
 -28   3   3       22.43       19.21      2.03 o 
 -27   3   3       67.32       67.94      3.40 o 
 -26   3   3      285.18      293.20      6.31 o 
 -25   3   3       31.39       25.01      2.17 o 
 -24   3   3      125.06      107.31      4.32 o 
 -23   3   3        7.73        7.78      1.38 o 
 -22   3   3       52.99       54.39      2.39 o 
 -21   3   3      921.77      856.98     10.88 o 
 -20   3   3       45.09       62.94      2.42 o 
 -19   3   3       56.73       87.15      3.57 o 
 -18   3   3      193.12      181.69      4.11 o 
 -17   3   3       48.08       42.37      2.94 o 
 -16   3   3      157.34      145.18      3.42 o 
 -15   3   3      111.02      106.95      2.79 o 
 -14   3   3        4.77        1.95      0.79 o 
 -13   3   3     1105.70     1125.58     15.19 o 
 -12   3   3      329.62      322.61      6.62 o 
 -11   3   3      146.31      114.91     10.50 o 
 -10   3   3      376.87      239.03     10.03 o 
  -9   3   3       13.41       13.22      1.99 o 
  -8   3   3       65.93       52.75      2.13 o 
  -7   3   3      644.59      732.90     11.46 o 
  -6   3   3      307.47      376.09     10.13 o 
  -5   3   3       95.03      100.78      2.86 o 
  -4   3   3      745.19      811.31     16.98 o 
  -3   3   3     1301.96     1308.32     36.11 o 
  -2   3   3      479.31      456.98      7.95 o 
  -1   3   3     5694.68     6107.09     86.54 o 
   0   3   3      976.82     1217.26     18.50 o 
   1   3   3        0.87        4.83      1.95 o 
   2   3   3      633.04      708.48     19.63 o 
   3   3   3      209.51      206.56      4.85 o 
   4   3   3     2258.04     2733.22     33.53 o 
   5   3   3     1910.72     2088.34     34.71 o 
   6   3   3      689.49      716.32     11.56 o 
   7   3   3      141.27      119.70      2.62 o 
   8   3   3        8.96       16.56      1.41 o 
   9   3   3      694.94      617.21      9.06 o 
  10   3   3      301.43      279.39      5.12 o 
  11   3   3      187.69      175.97      2.68 o 
  12   3   3      322.81      303.27      3.97 o 
  13   3   3      386.65      354.06      5.36 o 
  14   3   3     1311.15     1229.13     12.58 o 
  15   3   3     2333.57     2229.93     21.58 o 
  16   3   3     1620.04     1647.66     16.57 o 
  17   3   3     2261.95     2213.64     21.72 o 
  18   3   3     1010.51      987.74     10.90 o 
  19   3   3       38.94       36.11      1.73 o 
  20   3   3      112.44      112.85      2.78 o 
  21   3   3      309.68      314.80      4.98 o 
  22   3   3      247.87      247.46      4.39 o 
  23   3   3       56.00       61.06      2.43 o 
  24   3   3      344.51      355.30      6.68 o 
  25   3   3      215.07      226.18      8.04 o 
  26   3   3       58.98       57.88      3.64 o 
  27   3   3      112.56      113.00      4.84 o 
  28   3   3      106.32      103.70      3.87 o 
  29   3   3        8.08        5.00      2.67 o 
  30   3   3       60.04       54.06      4.74 o 
  31   3   3       48.85       40.00      3.36 o 
  32   3   3       49.95       46.37      3.59 o 
  33   3   3       95.23      103.98      5.77 o 
 -33   4   3        1.47       -0.02      2.77 o 
 -32   4   3      171.14      177.66     11.66 o 
 -31   4   3      198.64      205.70      8.08 o 
 -30   4   3       72.59       76.13      6.76 o 
 -29   4   3        0.06       -1.76      2.33 o 
 -28   4   3       42.81       41.55      2.33 o 
 -27   4   3       46.33       46.57      2.37 o 
 -26   4   3      158.36      161.16      3.82 o 
 -25   4   3      202.44      192.87      4.13 o 
 -24   4   3       36.08       33.25      1.80 o 
 -23   4   3      277.76      285.78      4.65 o 
 -22   4   3      223.11      187.61      3.91 o 
 -21   4   3      272.18      253.67      4.54 o 
 -20   4   3      396.68      351.50      6.40 o 
 -19   4   3      135.19      135.51      3.25 o 
 -18   4   3      778.52      684.09      9.51 o 
 -17   4   3      813.63      772.40     12.32 o 
 -16   4   3      608.62      599.47     10.02 o 
 -15   4   3      529.80      526.83      9.12 o 
 -14   4   3        4.92        6.09      1.27 o 
 -13   4   3       90.36       81.96      6.81 o 
 -12   4   3      688.02      708.14     12.85 o 
 -11   4   3      311.24      342.21      7.42 o 
 -10   4   3        8.62       11.94      1.91 o 
  -9   4   3      326.89      343.43      7.01 o 
  -8   4   3      177.50      205.58      5.46 o 
  -7   4   3        9.25       13.48      1.13 o 
  -6   4   3        8.97        9.93      0.87 o 
  -5   4   3      413.42      501.16      9.10 o 
  -4   4   3     1303.37      947.87    143.66 o 
  -3   4   3      103.46      127.20      4.59 o 
  -2   4   3      240.42      239.85      4.43 o 
  -1   4   3      317.52      345.31      7.44 o 
   0   4   3      186.45      206.06      5.00 o 
   1   4   3      294.60      416.80     12.35 o 
   2   4   3     8868.04    10130.73    171.01 o 
   3   4   3     2548.05     2511.38    152.82 o 
   4   4   3      601.61      529.28      8.50 o 
   5   4   3     2023.33     2253.64     28.19 o 
   6   4   3     1599.21     1763.06     22.52 o 
   7   4   3      208.70      226.28      4.16 o 
   8   4   3      221.53      269.50      5.61 o 
   9   4   3     1629.35     1045.10     37.66 o 
  11   4   3     1643.55     1541.64     24.46 o 
  12   4   3        1.43        4.31      1.11 o 
  13   4   3      869.37      835.80     10.94 o 
  14   4   3       34.83       32.99      2.05 o 
  15   4   3      612.51      583.30      8.27 o 
  16   4   3      194.06      191.22      3.63 o 
  17   4   3       86.51       89.49      2.55 o 
  18   4   3       84.04       75.42      2.84 o 
  19   4   3        3.63        1.36      0.95 o 
  20   4   3      314.60      306.27      4.78 o 
  21   4   3      445.04      428.95      6.09 o 
  22   4   3      225.95      230.24      4.21 o 
  23   4   3      299.54      312.18      5.16 o 
  24   4   3      406.58      412.66      6.25 o 
  25   4   3       63.79       60.02      2.51 o 
  26   4   3        0.28        0.34      1.42 o 
  27   4   3        5.31        4.65      1.86 o 
  28   4   3      128.78      138.27      5.56 o 
  29   4   3      206.01      195.60      7.61 o 
  30   4   3       90.82       82.91      7.41 o 
  31   4   3       70.68       60.76      4.97 o 
  32   4   3       41.16       39.98      4.30 o 
 -32   5   3       17.47       13.47      3.54 o 
 -31   5   3       19.51       14.77      3.49 o 
 -30   5   3      217.56      217.96      8.48 o 
 -29   5   3      221.72      236.63      7.53 o 
 -28   5   3        0.99        0.26      2.14 o 
 -27   5   3       67.55       60.18      3.42 o 
 -26   5   3      135.24      126.32      4.16 o 
 -25   5   3      155.68      162.53      4.74 o 
 -24   5   3        0.44       -1.37      1.37 o 
 -23   5   3        2.43       -0.35      1.73 o 
 -22   5   3      200.86      180.51      5.49 o 
 -21   5   3        0.00        2.65      1.58 o 
 -20   5   3       69.77       66.92      4.05 o 
 -19   5   3      113.49      119.95      4.13 o 
 -18   5   3      852.41      781.77     12.79 o 
 -17   5   3      530.30      468.60      8.75 o 
 -16   5   3       56.14       52.19      2.83 o 
 -15   5   3       97.35       95.04      3.37 o 
 -14   5   3      156.69      169.14      4.37 o 
 -13   5   3      329.68      318.29      6.28 o 
 -12   5   3      217.13      233.25      5.04 o 
 -11   5   3        6.39       10.34      1.45 o 
 -10   5   3       79.91      103.62      3.57 o 
  -9   5   3      334.31      321.68      7.90 o 
  -8   5   3      226.50      280.14      6.48 o 
  -7   5   3     1346.48     1448.18     21.19 o 
  -6   5   3      195.14      210.27      6.72 o 
  -5   5   3      192.35      233.70      5.42 o 
  -4   5   3      689.43      763.68     13.05 o 
  -3   5   3       99.09       92.83      2.61 o 
  -2   5   3       71.84       71.14      2.50 o 
  -1   5   3        5.94        5.39      1.22 o 
   0   5   3      440.91      490.39      8.90 o 
   1   5   3      912.52      930.77     15.17 o 
   2   5   3      103.43      105.92      3.14 o 
   3   5   3     1148.93     1308.71     25.95 o 
   5   5   3       12.63       13.28      1.04 o 
   6   5   3       42.17       42.13      1.71 o 
   7   5   3       18.96       22.20      1.45 o 
   8   5   3        0.42        1.59      0.99 o 
   9   5   3      330.31      330.09      6.30 o 
  10   5   3      804.29      797.11     12.12 o 
  11   5   3       42.01       40.48      2.23 o 
  12   5   3       78.11       74.30      2.73 o 
  13   5   3     1349.78     1321.09     18.46 o 
  14   5   3      811.26      801.28     12.33 o 
  15   5   3        0.92        3.23      1.32 o 
  16   5   3      701.05      678.95     11.28 o 
  17   5   3        0.91        5.16      2.15 o 
  18   5   3     1688.42     1643.58     23.27 o 
  19   5   3      384.40      364.21      7.70 o 
  20   5   3      522.07      482.26      9.39 o 
  21   5   3       34.89       29.97      2.02 o 
  22   5   3       85.32       89.51      3.39 o 
  23   5   3        5.93        6.61      1.54 o 
  24   5   3       51.34       58.16      2.85 o 
  25   5   3       56.15       54.54      3.10 o 
  26   5   3       59.98       64.09      4.69 o 
  27   5   3        2.16        1.82      2.19 o 
  28   5   3        0.10       -3.77      3.77 o 
  29   5   3       38.13       34.23      4.10 o 
  30   5   3        2.71        3.11      2.82 o 
  31   5   3        6.58       -1.57      2.64 o 
 -31   6   3        4.15       -0.77      3.01 o 
 -30   6   3      103.50      109.47      5.75 o 
 -29   6   3       24.62       26.95      4.10 o 
 -28   6   3      106.03      117.97      7.29 o 
 -27   6   3       29.74       24.28      3.20 o 
 -26   6   3       78.99       82.48      3.96 o 
 -25   6   3       15.18        6.50      1.92 o 
 -24   6   3      744.31      744.44     13.66 o 
 -23   6   3       23.22       22.09      2.68 o 
 -22   6   3       35.44       34.93      3.00 o 
 -21   6   3        3.44        2.34      1.74 o 
 -20   6   3        1.97        0.81      2.32 o 
 -19   6   3        1.65       -0.86      1.45 o 
 -18   6   3      106.45      100.43      3.88 o 
 -17   6   3        1.50        3.61      1.81 o 
 -16   6   3      163.71      132.01      4.48 o 
 -15   6   3       23.91       27.92      2.28 o 
 -14   6   3      655.44      636.11     10.62 o 
 -13   6   3     1207.17     1127.92     16.48 o 
 -12   6   3        5.69        1.47      1.17 o 
 -11   6   3      272.76      259.37      5.43 o 
 -10   6   3      616.97      618.86     10.85 o 
  -9   6   3      237.98      210.28      4.84 o 
  -8   6   3        0.15        2.10      0.93 o 
  -7   6   3       30.13       38.21      2.82 o 
  -6   6   3       69.39      107.05      3.69 o 
  -5   6   3        3.49        5.59      1.84 o 
  -4   6   3      770.46      808.65     14.05 o 
  -3   6   3      177.50      215.37      4.11 o 
  -2   6   3        6.02        6.97      1.84 o 
  -1   6   3      165.72      194.55      4.67 o 
   0   6   3       64.32       71.85      2.66 o 
   1   6   3      165.46      207.84      5.11 o 
   2   6   3      291.78      368.89      7.46 o 
   3   6   3      153.11      154.09      4.12 o 
   4   6   3       20.65       27.83      2.25 o 
   5   6   3      715.63      667.29     19.13 o 
   6   6   3      320.26      275.09      5.38 o 
   7   6   3      565.47      577.04      8.79 o 
   8   6   3      317.54      305.13      5.55 o 
   9   6   3      305.12      298.79      7.70 o 
  10   6   3      345.09      324.92      6.06 o 
  11   6   3      476.41      487.01      8.25 o 
  12   6   3      859.29      894.65     13.38 o 
  13   6   3      698.64      654.43     10.59 o 
  14   6   3        1.65        4.21      1.36 o 
  15   6   3       23.89       31.10      2.32 o 
  16   6   3       47.25       37.59      2.79 o 
  17   6   3       78.35       85.53      3.64 o 
  18   6   3      183.65      173.15      5.09 o 
  19   6   3       98.12       97.77      4.05 o 
  20   6   3      217.90      201.99      6.81 o 
  21   6   3        8.97        5.61      4.53 o 
  22   6   3      188.91      201.00      7.12 o 
  23   6   3      254.05      262.01      8.41 o 
  24   6   3      404.97      407.06     10.92 o 
  25   6   3      241.96      259.83      6.95 o 
  26   6   3        3.45        2.44      1.88 o 
  27   6   3      132.05      140.74      6.20 o 
  28   6   3       65.79       61.30      4.41 o 
  29   6   3       39.56       35.87      4.23 o 
  30   6   3       78.14       76.54     14.00 o 
 -29   7   3       91.52       89.62      6.32 o 
 -28   7   3      143.98      154.85      6.31 o 
 -27   7   3      644.92      657.37     13.84 o 
 -26   7   3      282.41      281.92     10.63 o 
 -25   7   3       15.36       15.61      3.28 o 
 -24   7   3        0.60        0.45      2.00 o 
 -23   7   3       15.97       12.92      2.51 o 
 -22   7   3      531.14      519.65     10.61 o 
 -21   7   3      383.94      373.41      8.43 o 
 -20   7   3       64.40       63.25      3.69 o 
 -19   7   3      428.70      439.17      9.10 o 
 -18   7   3      212.83      216.69      5.85 o 
 -17   7   3      312.19      295.56      6.86 o 
 -16   7   3      252.48      247.53      6.11 o 
 -15   7   3      185.28      165.00      4.79 o 
 -14   7   3      102.83      115.70      3.94 o 
 -13   7   3     1373.39     1339.03     19.31 o 
 -12   7   3     1247.97     1209.93     17.61 o 
 -11   7   3        2.67        1.00      1.52 o 
 -10   7   3       88.31       79.06      3.50 o 
  -9   7   3       14.91        8.79      1.37 o 
  -8   7   3       68.89       75.50      7.31 o 
  -7   7   3        1.61        3.47      1.68 o 
  -6   7   3       87.68       88.99      3.78 o 
  -5   7   3     1585.28     1569.45     25.35 o 
  -4   7   3        0.69       -1.31      4.35 o 
  -3   7   3     2953.93     2980.87     37.63 o 
  -2   7   3      108.03       76.15      4.18 o 
  -1   7   3      928.26      898.45     17.10 o 
   0   7   3     1073.46     1110.54     18.44 o 
   1   7   3       56.20       56.47      2.61 o 
   2   7   3        0.67        0.99      1.10 o 
   3   7   3       15.56       27.70      2.95 o 
   4   7   3      306.64      302.41      7.97 o 
   5   7   3     1566.13     1735.21     33.20 o 
   6   7   3      614.71      569.70      9.95 o 
   7   7   3      636.40      664.17     11.26 o 
   8   7   3      934.19      918.05     13.32 o 
   9   7   3       34.19       33.87      2.03 o 
  10   7   3      145.68      153.95      3.99 o 
  11   7   3       48.75       41.39      2.35 o 
  12   7   3      281.46      288.95      7.90 o 
  13   7   3      382.42      377.93      8.56 o 
  14   7   3      112.91      104.49      5.11 o 
  15   7   3      300.60      290.34      7.48 o 
  16   7   3      332.64      327.34      8.25 o 
  17   7   3      414.26      416.19      9.83 o 
  18   7   3       87.76       89.71      4.65 o 
  19   7   3      200.62      214.29      7.03 o 
  20   7   3        8.94        8.24      2.48 o 
  21   7   3      360.04      370.25      9.95 o 
  22   7   3       36.22       33.37      5.08 o 
  23   7   3      309.26      300.64      9.21 o 
  24   7   3       36.73       40.30      4.75 o 
  25   7   3       43.33       40.81      9.75 o 
  26   7   3      361.23      371.76     12.40 o 
  27   7   3      487.57      500.01     15.12 o 
  28   7   3       87.06       79.14      6.74 o 
 -27   8   3      139.04      141.28      7.93 o 
 -26   8   3      171.82      150.95      7.94 o 
 -25   8   3       31.90       21.73      9.18 o 
 -24   8   3       41.46       37.56      6.73 o 
 -23   8   3      192.02      187.32      7.16 o 
 -22   8   3      164.75      171.43      8.83 o 
 -21   8   3       14.27       20.06      2.64 o 
 -20   8   3       65.97       70.18      4.03 o 
 -19   8   3       21.40       16.34      2.45 o 
 -18   8   3      134.45      123.52      4.63 o 
 -17   8   3       59.06       51.12      3.31 o 
 -16   8   3      169.40      159.94      4.99 o 
 -15   8   3      158.67      163.70      4.96 o 
 -14   8   3       51.17       57.14      4.82 o 
 -13   8   3     2054.70     2056.21     28.21 o 
 -12   8   3      253.67      252.79      5.89 o 
 -11   8   3       68.16       70.12      3.25 o 
 -10   8   3        0.10        1.68      2.16 o 
  -9   8   3      105.80      104.17      3.38 o 
  -8   8   3       44.07       52.13      3.83 o 
  -7   8   3      183.10      199.81      6.65 o 
  -6   8   3       78.58       71.22      4.01 o 
  -5   8   3      127.15      147.48      4.85 o 
  -4   8   3     1977.84     1970.59     31.33 o 
  -3   8   3       74.07       64.19      2.62 o 
  -2   8   3      889.94      856.33     15.34 o 
  -1   8   3      506.89      426.07     15.61 o 
   0   8   3     1346.41     1270.40     21.36 o 
   1   8   3      670.91      660.37     12.42 o 
   2   8   3     1094.86     1178.28     19.87 o 
   3   8   3      526.91      600.91     11.58 o 
   4   8   3      757.47      665.20     40.59 o 
   5   8   3      120.09      101.65      4.66 o 
   6   8   3     1261.98     1212.98     24.81 o 
   7   8   3       11.73       12.74      1.68 o 
   8   8   3      186.55      210.17      5.13 o 
   9   8   3       41.01       44.77      2.60 o 
  10   8   3        6.80        9.72      3.31 o 
  11   8   3      217.61      215.55      5.77 o 
  12   8   3      359.83      366.81      8.75 o 
  13   8   3      186.61      188.71      5.77 o 
  14   8   3      479.72      472.61     16.65 o 
  15   8   3      490.64      480.79     10.63 o 
  16   8   3       93.93       99.96      4.69 o 
  17   8   3      422.65      412.05      9.99 o 
  18   8   3      790.77      778.38     15.63 o 
  19   8   3      270.22      269.08      8.12 o 
  20   8   3      773.02      754.89     16.84 o 
  21   8   3      373.56      389.37     13.74 o 
  22   8   3       86.57       85.36      6.02 o 
  23   8   3       17.35       13.10      3.47 o 
  24   8   3      359.13      376.52     12.23 o 
  25   8   3      191.22      214.28      9.36 o 
  26   8   3       22.02       12.80      3.86 o 
  27   8   3       38.38       47.67      9.67 o 
 -25   9   3       17.45       15.90      3.88 o 
 -24   9   3        0.64       -2.56      2.56 o 
 -23   9   3       14.33       11.30      3.33 o 
 -22   9   3       20.13       16.50      3.60 o 
 -21   9   3        6.93        7.36      2.81 o 
 -20   9   3        0.04       -0.42      1.95 o 
 -19   9   3        8.53        9.60      2.33 o 
 -18   9   3       18.84       17.25      2.49 o 
 -17   9   3        3.00        3.07      1.79 o 
 -16   9   3       55.65       52.59      3.40 o 
 -15   9   3        4.28        7.30      2.00 o 
 -14   9   3      415.73      420.68      9.21 o 
 -13   9   3      130.61      132.78      4.46 o 
 -12   9   3       78.06       77.01      3.52 o 
 -11   9   3      270.35      255.43      6.43 o 
 -10   9   3      238.48      258.66      6.24 o 
  -9   9   3      207.27      222.76      5.41 o 
  -8   9   3       26.85       27.75      3.21 o 
  -7   9   3      408.19      425.29     15.32 o 
  -6   9   3       28.20       31.40      3.16 o 
  -5   9   3      266.73      287.98      7.47 o 
  -4   9   3       34.21       32.68      3.81 o 
  -3   9   3      159.91      171.68      5.95 o 
  -2   9   3       84.37       84.78     10.72 o 
  -1   9   3       33.93       39.62      7.32 o 
   0   9   3        2.76        0.85      1.57 o 
   1   9   3      135.78      146.53      5.24 o 
   2   9   3        4.68        4.10      1.69 o 
   3   9   3       91.41       94.33      4.42 o 
   4   9   3        8.55        8.84      1.96 o 
   5   9   3       54.48       71.93      4.09 o 
   6   9   3      343.95      331.06      9.54 o 
   7   9   3      112.59      116.50      3.63 o 
   8   9   3      374.36      400.08      8.21 o 
   9   9   3       84.49       91.84      3.59 o 
  10   9   3       15.69       13.94      1.96 o 
  11   9   3      341.77      349.92      8.32 o 
  12   9   3      463.55      483.03     10.29 o 
  13   9   3       24.43       28.36      2.74 o 
  14   9   3      210.05      211.42     10.12 o 
  15   9   3      113.21      106.55      4.78 o 
  16   9   3      723.93      708.41     14.41 o 
  17   9   3      947.10      917.29     17.67 o 
  18   9   3       56.16       60.20      4.40 o 
  19   9   3       11.22       11.63      3.06 o 
  20   9   3       24.54       27.90      6.47 o 
  21   9   3       69.65       81.29      5.85 o 
  22   9   3       35.20       31.14      4.48 o 
  23   9   3       15.93       15.79      3.94 o 
  24   9   3      148.98      142.99      7.63 o 
 -23  10   3       31.40       29.83      4.49 o 
 -22  10   3        2.90        3.55      3.03 o 
 -21  10   3       28.06       34.03      5.56 o 
 -20  10   3        5.32       -1.40      2.86 o 
 -19  10   3       83.50       89.03      6.90 o 
 -18  10   3       65.83       60.91      7.34 o 
 -17  10   3        0.46       -1.74      1.94 o 
 -16  10   3       25.94       27.83      3.43 o 
 -15  10   3        4.30        2.93      2.04 o 
 -14  10   3      121.15      118.57      7.04 o 
 -13  10   3        6.77        8.72      2.10 o 
 -12  10   3        2.38        2.32      1.84 o 
 -11  10   3      392.32      392.16      9.54 o 
 -10  10   3        0.56        0.78      1.57 o 
  -9  10   3       69.46       69.41      6.90 o 
  -8  10   3       51.30       45.88      4.81 o 
  -7  10   3        0.05       -2.14      2.14 o 
  -6  10   3      272.22      272.54     10.10 o 
  -5  10   3      112.13      128.85      6.44 o 
  -4  10   3        0.83        0.69      1.78 o 
  -3  10   3       17.98       20.17      2.69 o 
  -2  10   3       21.91       21.74     10.84 o 
  -1  10   3      114.00      117.69      5.19 o 
   0  10   3       76.56       78.00      5.97 o 
   1  10   3       57.80       54.74      3.80 o 
   2  10   3        8.73        7.27      2.09 o 
   3  10   3       72.02       68.69      4.24 o 
   4  10   3        8.47        4.35      2.20 o 
   5  10   3      277.63      265.98      8.59 o 
   6  10   3        9.77       10.94      2.54 o 
   7  10   3      118.05      132.60      8.85 o 
   8  10   3       21.04       21.53      3.12 o 
   9  10   3        1.40        3.41      1.59 o 
  10  10   3       22.04       20.28      2.30 o 
  11  10   3        5.02        3.21      1.81 o 
  12  10   3      149.44      142.74      5.24 o 
  13  10   3       18.68       19.84      4.56 o 
  14  10   3        0.40       -0.13      1.90 o 
  15  10   3        7.14        7.05      2.31 o 
  16  10   3        1.79        2.94      2.25 o 
  17  10   3       49.37       47.94      4.35 o 
  18  10   3       37.65       40.03      4.19 o 
  19  10   3       20.14       18.38      3.45 o 
  20  10   3       25.13       25.51      3.81 o 
  21  10   3        9.53        6.22      3.19 o 
  22  10   3        0.28       -1.09      2.85 o 
 -19  11   3      127.38      128.49     11.29 o 
 -18  11   3       26.17       22.53      4.40 o 
 -17  11   3       15.17        9.81      2.99 o 
 -16  11   3        9.11       11.59      2.90 o 
 -15  11   3       67.72       62.18      4.61 o 
 -14  11   3       10.92        8.55      2.55 o 
 -13  11   3        2.57        2.69      2.24 o 
 -12  11   3        1.72        1.14      1.91 o 
 -11  11   3        4.48        6.91      2.02 o 
 -10  11   3      450.23      468.27     10.77 o 
  -9  11   3      458.71      483.33     10.70 o 
  -8  11   3        0.18       -1.27      2.52 o 
  -7  11   3       35.14       33.64      4.41 o 
  -6  11   3       65.12       76.60      5.68 o 
  -5  11   3       71.29       76.17      5.54 o 
  -4  11   3      148.78      158.90      7.48 o 
  -3  11   3       50.71       43.74      3.88 o 
  -2  11   3       89.50       93.72     12.82 o 
  -1  11   3      102.28      105.77      5.32 o 
   0  11   3       29.03       25.92      3.20 o 
   1  11   3       45.61       49.74      6.16 o 
   2  11   3        9.50        7.34      2.51 o 
   3  11   3       56.32       59.95      4.51 o 
   4  11   3       79.29       86.59      5.30 o 
   5  11   3     1078.98     1141.80     25.17 o 
   6  11   3      250.43      270.50      9.31 o 
   7  11   3       24.52       16.37      3.57 o 
   8  11   3      264.70      263.21      6.66 o 
   9  11   3      319.70      319.20      7.70 o 
  10  11   3        9.27        9.33      3.08 o 
  11  11   3      169.90      185.54      6.38 o 
  12  11   3        5.26        3.33      2.14 o 
  13  11   3        0.36        0.00      2.01 o 
  14  11   3        5.46        6.85      2.72 o 
  15  11   3       38.13       32.13      3.72 o 
  16  11   3        5.87        4.78      2.68 o 
  17  11   3       19.14       19.32      3.41 o 
  18  11   3      120.52      118.78      8.64 o 
  19  11   3       87.10       80.03      5.82 o 
 -15  12   3        0.21       -0.28      2.33 o 
 -14  12   3        2.25        4.41      4.19 o 
 -13  12   3      155.74      172.06      8.29 o 
 -12  12   3      924.80      971.85     19.90 o 
 -11  12   3       87.88      100.52      4.92 o 
 -10  12   3        2.44        2.72      2.11 o 
  -9  12   3        0.61       -2.75      2.94 o 
  -8  12   3      186.38      206.64      9.93 o 
  -7  12   3      873.86      906.49     26.20 o 
  -6  12   3      494.91      547.09     17.71 o 
  -5  12   3      343.59      377.08     13.50 o 
  -4  12   3        4.47       -0.06      2.73 o 
  -3  12   3      399.38      411.48     13.85 o 
  -2  12   3      123.10      141.10      7.32 o 
  -1  12   3       80.25       80.58      5.71 o 
   0  12   3       64.38       79.32      5.50 o 
   1  12   3        5.04        3.59      1.91 o 
   2  12   3       15.35       21.00      3.70 o 
   3  12   3        5.09        2.06      2.72 o 
   4  12   3       31.73       29.64      4.18 o 
   5  12   3      193.15      201.27      9.35 o 
   6  12   3       69.40       73.25      6.13 o 
   7  12   3       40.05       41.63      3.07 o 
   8  12   3       90.80       88.35      4.26 o 
   9  12   3       61.60       73.72      4.06 o 
  10  12   3        0.07        1.15      2.01 o 
  11  12   3      128.64      136.56      5.68 o 
  12  12   3      120.25      133.15      5.85 o 
  13  12   3      212.42      231.68      7.88 o 
  14  12   3      462.94      453.89     17.46 o 
  -8  13   3       34.81       41.50      5.32 o 
  -7  13   3        3.27        0.29      3.11 o 
  -6  13   3        1.03       -1.10      3.01 o 
  -5  13   3       17.89       15.48      3.99 o 
  -4  13   3      302.90      324.25     12.56 o 
  -3  13   3      122.90      147.05      8.01 o 
  -2  13   3       40.42       47.88      5.13 o 
  -1  13   3       97.96      124.97      7.38 o 
   0  13   3        7.99        8.02      3.37 o 
   1  13   3        1.28        2.61      3.13 o 
   2  13   3        0.02       -2.28      2.81 o 
   3  13   3       13.81       12.39      2.56 o 
   4  13   3        1.35       -3.01      3.12 o 
   5  13   3      645.25      701.47     21.66 o 
   6  13   3      375.70      397.49     14.75 o 
   7  13   3        7.26        7.14      3.79 o 
 -34   0   4      344.76      385.21     15.56 o 
 -33   0   4      128.91      143.31      9.30 o 
 -32   0   4        3.70        4.02      3.49 o 
 -31   0   4        7.39        9.72      4.05 o 
 -30   0   4      448.75      462.46     14.92 o 
 -29   0   4      125.33      125.80      4.64 o 
 -28   0   4      354.42      378.18      8.53 o 
 -27   0   4      218.88      242.25      7.05 o 
 -26   0   4     1042.71     1132.45     28.22 o 
 -25   0   4       20.52       20.59      2.14 o 
 -24   0   4      169.57      160.84      4.81 o 
 -23   0   4      121.16      141.03      4.42 o 
 -22   0   4       33.10       21.38      2.01 o 
 -21   0   4        0.90        2.34      1.24 o 
 -20   0   4      905.44     1003.43     16.50 o 
 -19   0   4     6437.36     5862.82     71.23 o 
 -18   0   4    12435.80    11855.11    140.92 o 
 -17   0   4     2227.77     2150.04     27.52 o 
 -16   0   4     1463.88     1322.97     17.67 o 
 -15   0   4     1327.07     1347.98     15.84 o 
 -14   0   4       14.79        4.94      0.82 o 
 -13   0   4      623.39      690.34      8.73 o 
 -12   0   4      105.67       75.22      2.24 o 
 -11   0   4      106.70      106.63      4.12 o 
 -10   0   4     8367.17     9054.89    124.41 o 
  -9   0   4     8438.41     9289.67    127.62 o 
  -8   0   4       65.96       39.90      1.76 o 
  -7   0   4      572.28      572.30     11.06 o 
  -6   0   4     2648.31     2907.11     98.73 o 
  -5   0   4      598.25      703.25     10.99 o 
  -4   0   4       37.18       44.32      2.63 o 
  -3   0   4     6513.15     6782.66    171.38 o 
   0   0   4     4715.93     5051.17    128.00 o 
   1   0   4        2.31        4.80      1.35 o 
   2   0   4      548.15      599.77     17.05 o 
   3   0   4        0.34       -0.79      0.79 o 
   4   0   4     1246.49     1295.31     18.76 o 
   5   0   4     2865.96     2960.84     35.75 o 
   6   0   4     3960.43     4310.63     70.63 o 
   7   0   4     2517.24     2943.81     31.89 o 
   8   0   4     7195.20     7780.91     74.83 o 
   9   0   4     9899.37    10378.67    211.20 o 
  10   0   4     6247.51     6518.53     77.40 o 
  11   0   4     1427.79     1529.60     19.59 o 
  12   0   4       43.07       44.66      1.87 o 
  13   0   4     1061.97     1207.91     31.28 o 
  14   0   4       86.98       80.85      6.20 o 
  15   0   4      218.79      241.08      4.20 o 
  16   0   4      158.42      146.38      3.49 o 
  17   0   4       22.88       20.16      1.78 o 
  18   0   4      142.06      105.62      3.58 o 
  19   0   4      576.38      562.29     16.12 o 
  20   0   4      150.71      118.87      3.94 o 
  21   0   4        0.20        1.36      1.32 o 
  22   0   4      328.16      309.45      7.08 o 
  23   0   4      403.74      401.50      8.53 o 
  24   0   4       25.59       25.65      2.41 o 
  25   0   4      187.87      182.76      9.56 o 
  26   0   4      114.74      122.27      4.05 o 
  27   0   4      161.99      178.64      6.07 o 
  28   0   4      437.80      469.77     10.98 o 
  29   0   4        6.90       22.22      3.77 o 
  30   0   4     1341.09     1452.23     21.17 o 
  31   0   4      166.38      200.63      5.99 o 
  32   0   4      197.58      199.10     12.68 o 
  33   0   4       32.25       31.53      6.71 o 
 -34   1   4       49.91       53.73      6.97 o 
 -33   1   4      108.43      116.25      9.04 o 
 -32   1   4      109.02      110.80      5.38 o 
 -31   1   4        0.74        0.39      1.82 o 
 -30   1   4        2.60        0.06      1.51 o 
 -29   1   4        9.72        3.89      1.52 o 
 -28   1   4       32.42       31.97      2.32 o 
 -27   1   4      476.55      510.07      8.42 o 
 -26   1   4       58.43       57.76      3.33 o 
 -25   1   4       48.39       52.00      2.55 o 
 -24   1   4       15.45       23.42      1.49 o 
 -23   1   4       28.11       31.53      1.65 o 
 -22   1   4       46.14       40.02      1.74 o 
 -21   1   4      817.70      748.60      8.60 o 
 -20   1   4      665.83      689.05      7.97 o 
 -19   1   4     1487.63     1492.15     15.13 o 
 -18   1   4       10.37       25.70      1.77 o 
 -17   1   4     1929.27     1893.25     17.26 o 
 -16   1   4       19.78       14.99      0.93 o 
 -15   1   4     2358.85     2297.99     21.96 o 
 -14   1   4       61.27       89.81      1.94 o 
 -13   1   4      175.83      175.84      2.76 o 
 -12   1   4      238.45      309.95      3.68 o 
 -11   1   4       79.24      102.53      1.75 o 
 -10   1   4       19.99       22.01      1.28 o 
  -9   1   4     1534.83     1708.74     17.51 o 
  -8   1   4      171.03      192.93      2.75 o 
  -7   1   4       86.18      108.26      2.21 o 
  -6   1   4     2968.51     3187.62     91.30 o 
  -5   1   4     4660.12     5162.74     70.60 o 
  -4   1   4     4197.92     4560.62     62.46 o 
  -3   1   4     3142.64     3344.14     46.01 o 
  -2   1   4       29.36       40.16      1.51 o 
  -1   1   4      515.73      568.58      8.88 o 
   0   1   4    16164.74    16994.85    230.06 o 
   1   1   4     6859.32     7401.78    100.78 o 
   2   1   4      148.10      163.53      2.82 o 
   3   1   4       38.19       20.07      0.88 o 
   4   1   4      295.16      410.45      4.86 o 
   5   1   4     1269.61     1314.80     11.66 o 
   6   1   4     3015.96     3235.66     25.95 o 
   7   1   4      268.82      298.26      3.29 o 
   8   1   4       72.99       70.63      1.59 o 
   9   1   4      832.77      948.41      8.37 o 
  10   1   4       74.93      115.79      1.86 o 
  11   1   4     4069.44     4355.83     35.08 o 
  12   1   4     2026.75     2067.71     16.40 o 
  13   1   4       27.56       30.64      1.03 o 
  14   1   4        1.61        0.99      0.56 o 
  15   1   4      386.42      361.45      4.14 o 
  16   1   4      122.31      130.58      2.24 o 
  17   1   4      122.68      136.78      2.35 o 
  18   1   4      593.46      549.59      6.15 o 
  19   1   4       13.55       22.53      1.24 o 
  20   1   4      422.14      378.43      5.35 o 
  21   1   4        3.72        4.44      0.97 o 
  22   1   4      275.32      249.35      4.07 o 
  23   1   4      100.88      104.87      2.59 o 
  24   1   4      477.53      479.83      6.44 o 
  25   1   4       64.40       66.03      3.85 o 
  26   1   4        9.33       15.10      1.41 o 
  27   1   4       29.39       31.11      1.76 o 
  28   1   4       15.18       13.26      2.01 o 
  29   1   4        0.04        3.32      1.74 o 
  30   1   4        4.27       11.51      2.69 o 
  31   1   4     1245.64     1316.96     19.42 o 
  32   1   4      109.48      135.01      4.73 o 
  33   1   4      109.06      127.03      4.67 o 
 -34   2   4       51.56       43.69      3.40 o 
 -33   2   4      172.66      189.46      7.45 o 
 -32   2   4       46.03       56.93      4.54 o 
 -31   2   4       94.01      101.29      5.52 o 
 -30   2   4        9.51        6.05      3.45 o 
 -29   2   4      105.96      105.04      5.08 o 
 -28   2   4      293.61      295.89      7.07 o 
 -27   2   4      128.60      128.24      4.50 o 
 -26   2   4      136.25      149.95      3.96 o 
 -25   2   4       94.86       97.13      3.26 o 
 -24   2   4      284.93      273.72      4.97 o 
 -23   2   4       50.00       33.48      1.91 o 
 -22   2   4        4.59        4.17      1.06 o 
 -21   2   4      181.92      172.16      3.58 o 
 -20   2   4      152.20      159.59      3.15 o 
 -19   2   4       41.46       49.25      1.89 o 
 -18   2   4     1330.15     1259.15     14.31 o 
 -17   2   4        3.09        2.73      0.92 o 
 -16   2   4        0.87        1.67      0.80 o 
 -15   2   4      444.86      458.86      6.15 o 
 -14   2   4      748.69      760.37      9.00 o 
 -13   2   4       69.28       67.90      1.87 o 
 -12   2   4       88.07       76.72      1.89 o 
 -11   2   4      122.22      136.28      2.49 o 
 -10   2   4        6.83       11.73      1.06 o 
  -9   2   4     1377.34     1547.54     17.75 o 
  -8   2   4      644.32      709.16      8.80 o 
  -7   2   4      344.45      388.17      5.81 o 
  -6   2   4     2584.46     3019.73     42.22 o 
  -5   2   4       92.75      100.11      3.16 o 
  -4   2   4      653.30      700.60     13.33 o 
  -3   2   4     1599.08     1564.36     68.95 o 
  -2   2   4     4708.84     4997.10    113.88 o 
  -1   2   4     1407.78     1476.78     56.07 o 
   0   2   4     3863.99     4179.91     72.20 o 
   1   2   4     1303.40     1410.26     20.68 o 
   2   2   4       38.45       32.19      2.25 o 
   3   2   4     2944.23     3324.54     47.69 o 
   4   2   4       19.99       18.75      1.30 o 
   5   2   4     1984.27     2103.90     39.09 o 
   6   2   4        2.90        3.68      0.48 o 
   7   2   4      395.91      389.54      4.43 o 
   8   2   4       58.24       58.76      1.24 o 
   9   2   4        0.03        0.85      0.51 o 
  10   2   4     1399.87     1513.92     13.69 o 
  11   2   4       27.85       26.39      0.88 o 
  12   2   4     1092.85     1137.04     10.00 o 
  13   2   4       27.46       40.50      1.47 o 
  14   2   4     1214.45     1190.62     10.59 o 
  15   2   4      109.87      129.24      2.09 o 
  16   2   4        4.64        6.39      0.71 o 
  17   2   4      424.29      423.37      4.71 o 
  18   2   4      142.98      154.79      2.50 o 
  19   2   4        0.58       -0.69      0.69 o 
  20   2   4        7.27        7.49      1.00 o 
  21   2   4       26.51       19.00      1.63 o 
  22   2   4      608.81      602.18      9.31 o 
  23   2   4        0.23        1.65      1.29 o 
  24   2   4        1.87        0.74      1.33 o 
  25   2   4      143.54      131.76      4.00 o 
  26   2   4      205.28      207.63      5.08 o 
  27   2   4        9.62        4.02      1.69 o 
  28   2   4        0.28       -0.73      1.75 o 
  29   2   4      125.80      120.06      5.27 o 
  30   2   4        0.25       -0.01      1.87 o 
  31   2   4        6.20        9.26      2.38 o 
  32   2   4        0.66       -0.73      2.04 o 
  33   2   4       87.90       83.29      4.59 o 
 -33   3   4        0.18       -1.01      2.19 o 
 -32   3   4       88.76       86.27      8.07 o 
 -31   3   4      198.71      190.19      5.91 o 
 -30   3   4       19.67       15.23      2.43 o 
 -29   3   4        1.02       -1.37      1.78 o 
 -28   3   4       94.74       81.54      4.01 o 
 -27   3   4       14.70       17.34      2.30 o 
 -26   3   4       57.17       50.68      2.93 o 
 -25   3   4       47.67       41.53      2.94 o 
 -24   3   4        4.16        4.58      1.50 o 
 -23   3   4        1.37       -0.53      1.20 o 
 -22   3   4        1.11        0.16      1.09 o 
 -21   3   4      275.05      238.80      4.56 o 
 -20   3   4       23.58       16.73      2.47 o 
 -19   3   4       34.57       35.67      2.40 o 
 -18   3   4      647.95      577.24     11.09 o 
 -17   3   4      212.05      234.48      4.69 o 
 -16   3   4      147.23      114.77      3.09 o 
 -15   3   4      194.65      161.68      3.60 o 
 -14   3   4      458.62      417.52      5.88 o 
 -13   3   4      748.74      752.69     10.88 o 
 -12   3   4     1296.71     1318.80     19.59 o 
 -11   3   4      212.85      211.87      6.67 o 
 -10   3   4       91.91       86.82      3.10 o 
  -9   3   4      786.44      898.03     14.96 o 
  -8   3   4      259.60      284.11      5.37 o 
  -7   3   4     2714.07     3053.55     42.89 o 
  -6   3   4      492.21      531.07     10.27 o 
  -5   3   4       35.39       80.91      4.61 o 
  -4   3   4     1711.78     1974.83     24.78 o 
  -3   3   4      180.75      190.40      4.97 o 
  -2   3   4        8.36       27.96      1.35 o 
  -1   3   4      311.00      347.88      8.00 o 
   1   3   4        6.07        0.69      0.84 o 
   2   3   4     4915.15     5816.78     99.61 o 
   3   3   4       32.42       30.54      3.12 o 
   4   3   4      708.67      771.73     22.15 o 
   5   3   4      198.21      214.65      3.87 o 
   6   3   4     2202.45     2453.69     30.68 o 
   7   3   4      832.59      918.83     14.93 o 
   8   3   4      102.58      106.90      2.32 o 
   9   3   4        6.80       12.83      1.00 o 
  10   3   4      479.34      490.27      6.09 o 
  11   3   4        0.91        0.58      0.62 o 
  12   3   4      116.96       97.51      2.51 o 
  13   3   4     1151.53     1108.54     11.49 o 
  14   3   4       10.13       19.53      1.23 o 
  15   3   4       54.60       50.73      1.78 o 
  16   3   4       50.10       48.91      1.87 o 
  17   3   4        2.53        0.42      0.97 o 
  18   3   4      159.86      165.62      3.24 o 
  19   3   4      530.16      511.59      6.72 o 
  20   3   4       28.62       26.37      1.61 o 
  21   3   4       40.96       47.23      2.11 o 
  22   3   4       24.89       24.57      1.72 o 
  23   3   4      303.91      318.67      5.69 o 
  24   3   4      196.88      203.31      4.87 o 
  25   3   4        4.14        3.13      1.48 o 
  26   3   4       75.83       66.92      3.21 o 
  27   3   4      536.37      513.15      8.94 o 
  28   3   4      167.48      178.05      5.34 o 
  29   3   4       24.85       23.07      2.75 o 
  30   3   4       79.55       81.57      4.23 o 
  31   3   4       18.99       16.98      2.71 o 
  32   3   4      149.09      160.51      8.37 o 
 -33   4   4       24.74       37.30      6.52 o 
 -32   4   4        4.07        4.50      2.91 o 
 -31   4   4      106.86      104.06      5.97 o 
 -30   4   4      169.06      159.09      7.06 o 
 -29   4   4      210.93      199.27      7.78 o 
 -28   4   4      140.10      150.94      5.58 o 
 -27   4   4      150.47      155.34      3.76 o 
 -26   4   4        2.41        1.03      1.20 o 
 -25   4   4       18.95       20.04      1.69 o 
 -24   4   4       81.59       73.84      2.41 o 
 -23   4   4      214.64      219.65      3.96 o 
 -22   4   4        0.78       -0.87      0.87 o 
 -21   4   4       30.05       28.03      2.05 o 
 -20   4   4      262.22      229.78      4.16 o 
 -19   4   4      252.22      214.54      4.64 o 
 -18   4   4     1429.79     1266.68     18.50 o 
 -17   4   4     1976.09     1814.59     24.93 o 
 -16   4   4     1401.91     1320.15     18.84 o 
 -15   4   4       17.77       21.13      1.91 o 
 -14   4   4      186.24      171.85      4.42 o 
 -13   4   4      100.06       83.62      2.93 o 
 -12   4   4      370.48      307.34      8.42 o 
 -11   4   4       30.58       31.73      2.77 o 
 -10   4   4     2455.74     2568.20     37.06 o 
  -9   4   4     1302.34     1331.20     23.28 o 
  -8   4   4       28.52       13.14      2.22 o 
  -7   4   4     1054.86     1144.17     21.41 o 
  -6   4   4      709.53      729.10     14.15 o 
  -5   4   4      361.79      402.16      7.01 o 
  -4   4   4      478.91      579.05      9.31 o 
  -3   4   4     1050.73     1217.77     32.18 o 
  -2   4   4      450.90      552.22      9.79 o 
  -1   4   4     1920.60     2075.72     26.30 o 
   0   4   4     1472.01     1468.89     22.65 o 
   1   4   4       19.73       17.67      0.99 o 
   2   4   4     4403.23     4683.69     64.71 o 
   3   4   4     2233.49     2418.69     34.43 o 
   4   4   4      502.69      499.81      7.37 o 
   5   4   4      110.37      110.64      2.55 o 
   6   4   4      493.56      520.03      9.07 o 
   7   4   4      163.69      156.28      4.01 o 
   8   4   4     1826.18     1751.35    126.22 o 
   9   4   4      583.77      597.43     19.97 o 
  10   4   4       73.80      108.36      3.01 o 
  11   4   4      487.53      463.37      6.76 o 
  12   4   4      691.15      715.29     11.40 o 
  13   4   4     1593.32     1517.02     25.10 o 
  14   4   4      301.77      260.66      4.84 o 
  15   4   4      248.21      219.88      3.92 o 
  16   4   4       55.36       36.38      1.79 o 
  17   4   4      142.48      146.80      3.29 o 
  18   4   4      680.52      659.75      8.78 o 
  19   4   4      770.08      748.18      9.80 o 
  20   4   4      162.88      155.66      3.69 o 
  21   4   4      100.68       96.36      3.22 o 
  22   4   4       30.48       20.83      2.07 o 
  23   4   4      299.38      340.82      6.14 o 
  24   4   4        1.74        3.86      1.63 o 
  25   4   4       96.84      106.64      4.29 o 
  26   4   4       32.09       41.63      3.55 o 
  27   4   4      126.66      122.80      5.43 o 
  28   4   4      459.95      448.22     12.21 o 
  29   4   4      106.66       97.51      5.59 o 
  30   4   4       20.69       18.00      3.39 o 
  31   4   4        5.26        5.12      2.84 o 
 -32   5   4        0.81       -1.00      4.59 o 
 -31   5   4       36.63       32.00      5.04 o 
 -30   5   4      385.51      412.06     12.12 o 
 -29   5   4       22.41       20.80      3.23 o 
 -28   5   4        0.41        0.39      2.17 o 
 -27   5   4        3.32        1.69      1.81 o 
 -26   5   4      227.95      219.68      5.68 o 
 -25   5   4      353.35      348.24      7.18 o 
 -24   5   4      294.48      295.57      9.57 o 
 -23   5   4      394.16      398.86      8.80 o 
 -22   5   4      336.17      330.15      7.70 o 
 -21   5   4      559.69      536.13     10.25 o 
 -20   5   4      132.26      107.31      4.12 o 
 -19   5   4       14.33        8.56      2.40 o 
 -18   5   4       86.77       65.62      3.41 o 
 -17   5   4        3.88        1.88      1.43 o 
 -16   5   4       52.13       56.36      4.05 o 
 -15   5   4      690.13      652.03     18.23 o 
 -14   5   4       24.03       39.83      2.46 o 
 -13   5   4      288.66      240.43      5.35 o 
 -12   5   4      693.17      654.14     10.47 o 
 -11   5   4     1050.83     1052.73     15.15 o 
 -10   5   4      212.49      174.88      4.51 o 
  -9   5   4       37.49       37.55      4.97 o 
  -8   5   4      107.72      135.66      4.46 o 
  -7   5   4     2185.07     2341.10     41.66 o 
  -6   5   4     2907.65     3040.93     42.68 o 
  -5   5   4      464.82      439.42     10.03 o 
  -4   5   4     1963.16     1963.08     35.60 o 
  -3   5   4     3294.56     3352.74     58.67 o 
  -2   5   4     1200.59     1229.08     18.31 o 
   3   5   4        5.81        7.23      0.83 o 
   4   5   4      125.58       99.72      2.83 o 
   5   5   4      547.74      614.97      9.80 o 
   6   5   4      266.20      257.72      5.00 o 
   7   5   4      122.40      117.19      2.90 o 
   8   5   4        0.30        0.30      0.87 o 
   9   5   4       44.80       42.86      2.02 o 
  10   5   4      223.39      231.26      4.73 o 
  11   5   4       87.14       78.91      3.47 o 
  12   5   4       18.47       13.37      1.54 o 
  13   5   4      617.30      592.56      9.73 o 
  14   5   4     1087.09      979.56     14.64 o 
  15   5   4      732.73      698.02     11.39 o 
  16   5   4      460.82      455.25      8.48 o 
  17   5   4      184.59      196.96      5.20 o 
  18   5   4      625.95      625.93     11.00 o 
  19   5   4       68.94       67.62      3.44 o 
  20   5   4      455.98      449.37      8.92 o 
  21   5   4       19.99       19.81      1.98 o 
  22   5   4       72.90       78.80      3.48 o 
  23   5   4      418.42      429.35      7.85 o 
  24   5   4        0.96        0.86      1.59 o 
  25   5   4       22.79       17.68      2.19 o 
  26   5   4       41.23       37.07      2.81 o 
  27   5   4      180.74      190.66      7.58 o 
  28   5   4        2.58       -0.18      4.15 o 
  29   5   4      279.08      281.85     16.46 o 
  30   5   4      201.81      199.56      8.04 o 
 -30   6   4      211.95      233.47      7.79 o 
 -29   6   4      122.35      115.73      6.85 o 
 -28   6   4       42.26       41.53      6.07 o 
 -27   6   4      392.20      432.71     12.69 o 
 -26   6   4      108.14      115.03      4.42 o 
 -25   6   4       25.94       27.43      3.36 o 
 -24   6   4        1.11        1.15      1.97 o 
 -23   6   4       18.77       15.27      2.53 o 
 -22   6   4      338.71      360.77      8.31 o 
 -21   6   4      884.88      864.44     14.66 o 
 -20   6   4      995.51      979.92     15.93 o 
 -19   6   4       94.56       93.32      3.95 o 
 -18   6   4      321.73      314.57      7.74 o 
 -17   6   4        7.40        6.43      1.66 o 
 -16   6   4       58.04       50.31      2.97 o 
 -15   6   4      147.89      158.69      4.57 o 
 -14   6   4      453.83      446.32      8.37 o 
 -13   6   4     1122.49     1012.18     15.22 o 
 -12   6   4      128.43      140.25      4.05 o 
 -11   6   4      756.93      742.19     11.64 o 
 -10   6   4     2088.18     2011.57     29.99 o 
  -9   6   4     2698.64     2693.00     38.86 o 
  -8   6   4     1854.90     1882.52     27.69 o 
  -7   6   4      140.17      160.39      3.80 o 
  -6   6   4      474.01      490.68      9.97 o 
  -5   6   4      523.52      536.70     10.47 o 
  -4   6   4     1210.22     1258.65     20.69 o 
  -3   6   4        4.33        0.95      1.26 o 
  -2   6   4      588.85      635.61     12.98 o 
  -1   6   4     1699.99     1740.95     44.95 o 
   0   6   4     2404.59     2427.26    118.64 o 
   1   6   4      457.22      413.00     14.50 o 
   2   6   4        1.47        0.46      1.51 o 
   3   6   4       60.23       62.12      6.18 o 
   4   6   4      981.58     1068.01     21.82 o 
   5   6   4       42.62       26.09      1.64 o 
   6   6   4      782.84      771.92     11.22 o 
   7   6   4       14.82       23.08      1.61 o 
   8   6   4       19.03       15.93      1.44 o 
   9   6   4      512.60      489.23      8.09 o 
  10   6   4     1097.67     1130.78     16.07 o 
  11   6   4      509.76      457.15      9.26 o 
  12   6   4      361.39      341.27      7.72 o 
  13   6   4        0.54       -0.73      1.34 o 
  14   6   4        2.08        5.48      1.69 o 
  15   6   4        7.41        4.39      1.77 o 
  16   6   4      178.39      185.04      5.96 o 
  17   6   4       10.16        9.15      2.27 o 
  18   6   4       13.96       13.99      3.76 o 
  19   6   4      393.14      346.49      9.10 o 
  20   6   4       73.88       71.37      4.62 o 
  21   6   4        4.11        8.00      4.20 o 
  22   6   4      512.25      517.51     12.34 o 
  23   6   4      222.05      229.79      7.89 o 
  24   6   4        0.95       -0.96      1.99 o 
  25   6   4        1.47        3.68      1.93 o 
  26   6   4        0.13       -0.46      1.84 o 
  27   6   4       84.14       88.49      5.31 o 
  28   6   4      441.36      467.44     13.09 o 
  29   6   4       79.97       79.05      9.16 o 
 -29   7   4      107.07      109.82      6.99 o 
 -28   7   4       93.67       82.28      6.13 o 
 -27   7   4       25.41       29.99      3.57 o 
 -26   7   4       30.53       21.86      4.15 o 
 -25   7   4       98.73       91.66      5.80 o 
 -24   7   4       63.53       66.77      4.24 o 
 -23   7   4      267.63      266.39      7.38 o 
 -22   7   4       98.66       98.98      5.56 o 
 -21   7   4        4.45        3.51      1.98 o 
 -20   7   4        6.81        2.42      2.47 o 
 -19   7   4       18.91       16.42      2.27 o 
 -18   7   4        5.89        4.16      1.77 o 
 -17   7   4       35.46       38.27      3.73 o 
 -16   7   4       65.16       63.98      3.50 o 
 -15   7   4      477.93      433.96      8.58 o 
 -14   7   4       95.91       95.04      3.70 o 
 -13   7   4        5.70        3.76      1.45 o 
 -12   7   4       66.56       58.78      2.95 o 
 -11   7   4      164.50      146.27      4.49 o 
 -10   7   4      177.23      154.91      4.49 o 
  -9   7   4      359.48      360.48      7.31 o 
  -8   7   4       21.11       18.96      1.71 o 
  -7   7   4      881.27      872.29     18.48 o 
  -6   7   4       26.55       30.22      3.12 o 
  -5   7   4      453.00      398.02      8.80 o 
  -4   7   4      107.13       90.41      4.52 o 
  -3   7   4      587.07      552.08     10.94 o 
  -2   7   4     1977.70     1934.80     25.53 o 
  -1   7   4     3050.65     2982.81     45.19 o 
   0   7   4      934.00      826.95     14.80 o 
   1   7   4      324.22      287.23      6.83 o 
   2   7   4      133.00      122.83      5.94 o 
   3   7   4      591.43      510.37     13.82 o 
   4   7   4      207.59      185.57      6.51 o 
   5   7   4       29.34       21.79      2.85 o 
   6   7   4       45.77       31.08      3.76 o 
   7   7   4     1191.24     1173.01     18.63 o 
   8   7   4      560.24      554.92     10.28 o 
   9   7   4       44.51       49.39      2.76 o 
  10   7   4       31.63       25.43      2.24 o 
  11   7   4      457.22      459.40      9.47 o 
  12   7   4       96.40       96.48      3.97 o 
  13   7   4      116.63      113.19      4.34 o 
  14   7   4       74.78       68.05      4.76 o 
  15   7   4        0.40       -1.46      1.46 o 
  16   7   4       11.44        7.93      2.15 o 
  17   7   4       93.11       92.20      4.54 o 
  18   7   4     1010.58      986.71     18.55 o 
  19   7   4      247.19      257.27      7.85 o 
  20   7   4        3.70        0.32      2.92 o 
  21   7   4       34.06       30.48      3.61 o 
  22   7   4       41.57       41.55      4.03 o 
  23   7   4      328.88      329.16     25.82 o 
  24   7   4      159.85      156.19     12.35 o 
  25   7   4        7.16        2.58      4.38 o 
  26   7   4        5.55        3.22      3.81 o 
  27   7   4        0.35       -2.22      3.09 o 
  28   7   4       80.97       86.15     12.92 o 
 -27   8   4        0.96       -2.03      3.21 o 
 -26   8   4        1.85        3.26      3.39 o 
 -25   8   4        0.01       -2.76      2.76 o 
 -24   8   4       41.12       32.11      8.25 o 
 -23   8   4        0.08        1.64      2.48 o 
 -22   8   4       34.45       33.46      3.30 o 
 -21   8   4       18.31       26.91      2.92 o 
 -20   8   4        6.29        9.17      2.21 o 
 -19   8   4       20.69       15.94      2.48 o 
 -18   8   4       44.69       43.69      3.19 o 
 -17   8   4       73.58       66.92      3.75 o 
 -16   8   4       14.09       12.06      2.07 o 
 -15   8   4       82.90       80.27      3.78 o 
 -14   8   4        9.18        6.21      1.80 o 
 -13   8   4      133.57      136.70      4.60 o 
 -12   8   4      103.18      107.70      3.87 o 
 -11   8   4       12.16       10.76      1.82 o 
 -10   8   4       37.30       30.35      2.85 o 
  -9   8   4       24.36       24.60      3.88 o 
  -8   8   4      123.44      112.85      3.46 o 
  -7   8   4      251.06      261.39     19.77 o 
  -6   8   4      691.88      733.65     16.41 o 
  -5   8   4      530.94      565.47     13.72 o 
  -4   8   4      277.97      238.75      8.60 o 
  -3   8   4       94.51       75.52      4.17 o 
  -2   8   4        2.05       -0.28      1.26 o 
  -1   8   4      278.37      256.41      7.74 o 
   0   8   4      102.66      108.31      4.79 o 
   1   8   4      295.75      324.78      9.06 o 
   2   8   4      269.51      281.82      8.30 o 
   3   8   4        3.89        3.16      2.20 o 
   4   8   4       83.31       72.12      4.16 o 
   5   8   4       27.50       31.36      3.13 o 
   6   8   4        2.47        0.57      1.46 o 
   7   8   4       62.43       57.25      2.71 o 
   8   8   4       94.22       78.19      3.24 o 
   9   8   4        4.13        1.08      1.36 o 
  10   8   4        7.07        2.81      2.14 o 
  11   8   4       56.60       48.38      3.94 o 
  12   8   4      126.03      134.55      4.80 o 
  13   8   4       11.18       10.32      2.07 o 
  14   8   4       20.85       10.54      2.14 o 
  15   8   4       81.83       76.66      4.18 o 
  16   8   4        1.39        0.89      1.90 o 
  17   8   4        8.88       10.86      2.97 o 
  18   8   4        4.66        3.62      2.26 o 
  19   8   4       52.34       54.13      4.25 o 
  20   8   4      620.72      616.00     13.92 o 
  21   8   4       84.98       87.62      6.04 o 
  22   8   4       21.00       24.13      3.86 o 
  23   8   4       67.99       63.96      5.68 o 
  24   8   4        3.19        0.51      3.07 o 
  25   8   4      281.86      287.75     10.83 o 
  26   8   4       26.89       26.29      4.55 o 
 -25   9   4       60.86       56.23      5.63 o 
 -24   9   4       63.09       58.56      5.76 o 
 -23   9   4       53.86       60.62      5.51 o 
 -22   9   4      204.21      198.56      8.49 o 
 -21   9   4      810.25      772.31     18.59 o 
 -20   9   4       96.70      104.69      6.02 o 
 -19   9   4       29.29       31.03      3.33 o 
 -18   9   4      157.74      141.62      5.66 o 
 -17   9   4       45.52       48.50      3.72 o 
 -16   9   4       73.60       78.23      7.45 o 
 -15   9   4      467.01      466.31     10.60 o 
 -14   9   4      167.37      169.49      5.70 o 
 -13   9   4     1032.12     1025.97     19.69 o 
 -12   9   4      940.55      936.58     16.53 o 
 -11   9   4       11.03        9.58      2.09 o 
 -10   9   4      218.38      222.81      6.39 o 
  -9   9   4        4.69        4.66      1.56 o 
  -8   9   4       55.75       59.29      2.90 o 
  -7   9   4      265.98      278.50     10.64 o 
  -6   9   4       55.69       63.00      4.97 o 
  -5   9   4       38.78       48.86      3.97 o 
  -4   9   4      960.28     1007.96     21.85 o 
  -3   9   4      961.61      961.37     25.56 o 
  -2   9   4       63.26       55.31      3.98 o 
  -1   9   4      181.33      173.08      5.61 o 
   0   9   4        0.03       -1.64      2.15 o 
   1   9   4      188.68      185.51      6.68 o 
   2   9   4      218.96      189.30      9.36 o 
   3   9   4      109.65      122.35      5.64 o 
   4   9   4      157.19      165.26     11.92 o 
   5   9   4      578.10      575.94     15.75 o 
   6   9   4        0.30        1.81      1.21 o 
   7   9   4       82.94       79.23      3.22 o 
   8   9   4      304.07      287.18      6.74 o 
   9   9   4       51.79       53.82      3.08 o 
  10   9   4       38.69       33.16      2.96 o 
  11   9   4      236.32      225.63      7.39 o 
  12   9   4        1.28        1.51      1.73 o 
  13   9   4       40.42       42.08      3.27 o 
  14   9   4       37.56       41.84      3.43 o 
  15   9   4      258.90      265.64      7.66 o 
  16   9   4      432.55      426.86     10.49 o 
  17   9   4       71.94       63.88     10.68 o 
  18   9   4       21.55       16.77      3.29 o 
  19   9   4       35.08       35.80      4.14 o 
  20   9   4      225.64      224.49      8.71 o 
  21   9   4       47.62       49.88      4.94 o 
  22   9   4      156.59      155.38      7.64 o 
  23   9   4      166.29      147.59      7.61 o 
  24   9   4       15.32       14.63      3.90 o 
 -22  10   4        5.45        4.59      3.83 o 
 -21  10   4      238.31      211.70      9.13 o 
 -20  10   4      122.77      130.93      6.75 o 
 -19  10   4      166.10      154.60      7.15 o 
 -18  10   4      907.95      887.46     19.92 o 
 -17  10   4      310.48      308.31      9.75 o 
 -16  10   4       11.48       11.70      2.91 o 
 -15  10   4        3.33        4.76      2.25 o 
 -14  10   4        0.78       -0.13      3.00 o 
 -13  10   4        2.16        1.81      1.94 o 
 -12  10   4      124.18      119.49      4.74 o 
 -11  10   4       75.97       79.16      4.15 o 
 -10  10   4       38.25       47.35      3.31 o 
  -9  10   4      313.50      331.34      8.18 o 
  -8  10   4      296.93      314.74      7.50 o 
  -7  10   4      386.70      386.16     13.69 o 
  -6  10   4      297.36      287.40     11.12 o 
  -5  10   4      164.23      183.66      8.29 o 
  -4  10   4        5.37        5.37      2.20 o 
  -3  10   4       33.55       34.29      3.57 o 
  -2  10   4        0.06       -1.87      1.87 o 
  -1  10   4        0.91       -0.72      3.41 o 
   0  10   4      568.44      580.80     14.98 o 
   1  10   4      812.97      875.44     19.90 o 
   2  10   4      784.17      767.85     18.15 o 
   3  10   4      245.77      262.37      8.78 o 
   4  10   4        0.05        1.54      2.02 o 
   5  10   4        0.01        1.71      2.92 o 
   6  10   4       95.28       98.40      5.85 o 
   7  10   4       36.12       36.37      2.53 o 
   8  10   4      182.70      187.14      9.30 o 
   9  10   4      140.19      140.43      5.35 o 
  10  10   4      375.19      359.43      8.44 o 
  11  10   4      256.06      242.79      6.82 o 
  12  10   4       47.20       51.92      6.53 o 
  13  10   4        5.96        5.72      2.13 o 
  14  10   4       10.08       13.86      2.54 o 
  15  10   4        2.45        0.13      2.46 o 
  16  10   4       18.28       21.29      4.78 o 
  17  10   4       10.23        7.85      2.80 o 
  18  10   4        2.88        5.73      2.65 o 
  19  10   4        0.11        0.10      3.24 o 
  20  10   4       70.29       77.04      8.48 o 
  21  10   4      160.84      162.48      7.82 o 
 -19  11   4       89.46       90.27      6.25 o 
 -18  11   4       14.98       11.71      3.53 o 
 -17  11   4        7.34       -0.01      2.72 o 
 -16  11   4       31.03       29.63      3.79 o 
 -15  11   4        0.30       -0.12      2.28 o 
 -14  11   4       18.76       12.76      2.85 o 
 -13  11   4      275.27      265.18     14.81 o 
 -12  11   4      349.86      329.13      9.26 o 
 -11  11   4        0.96       -1.46      1.93 o 
 -10  11   4        1.65        1.04      1.96 o 
  -9  11   4       14.91       14.19      2.22 o 
  -8  11   4       80.18       70.91      6.07 o 
  -7  11   4        3.84        1.33      2.93 o 
  -6  11   4       14.44        7.89      3.48 o 
  -5  11   4      456.31      467.93     15.68 o 
  -4  11   4      341.16      380.84     13.49 o 
  -3  11   4      253.11      283.68      9.61 o 
  -2  11   4      338.72      350.70     10.82 o 
  -1  11   4       92.67       99.36     14.55 o 
   0  11   4        4.03       -1.04      2.68 o 
   1  11   4        7.73        4.65      2.89 o 
   2  11   4       48.13       43.00      4.15 o 
   3  11   4        0.94        0.60      2.44 o 
   4  11   4        5.20        1.58      2.42 o 
   5  11   4       12.85       13.78      3.21 o 
   6  11   4       38.09       36.21      2.59 o 
   7  11   4       51.82       56.01      3.26 o 
   8  11   4      176.25      195.39      5.77 o 
   9  11   4       79.47       74.41      4.10 o 
  10  11   4       17.58       17.27      2.58 o 
  11  11   4       32.79       34.57      3.31 o 
  12  11   4       46.35       49.05      3.91 o 
  13  11   4      170.35      175.11     12.42 o 
  14  11   4       54.80       49.07      4.15 o 
  15  11   4       12.14       10.52      2.95 o 
  16  11   4      126.42      120.50      7.09 o 
  17  11   4        7.23        9.10      2.97 o 
  18  11   4       45.68       42.42      4.95 o 
 -14  12   4        7.32        3.05      3.33 o 
 -13  12   4        2.57       -1.08      2.25 o 
 -12  12   4       13.77       16.10      3.23 o 
 -11  12   4        5.38        6.34      2.48 o 
 -10  12   4       76.03       73.13      4.64 o 
  -9  12   4       20.82       20.76      4.35 o 
  -8  12   4       11.87       10.77      3.87 o 
  -7  12   4       59.20       66.36      6.38 o 
  -6  12   4       70.77       61.30      6.13 o 
  -5  12   4        3.14       -1.07      2.96 o 
  -4  12   4       93.15      110.41      7.26 o 
  -3  12   4      135.38      135.03      7.91 o 
  -2  12   4      119.01      139.88      8.00 o 
  -1  12   4      141.86      153.64      8.40 o 
   0  12   4      585.75      667.47     20.41 o 
   1  12   4      220.25      232.78     10.22 o 
   2  12   4       15.61       13.29      3.71 o 
   3  12   4        1.78       -1.97      1.97 o 
   4  12   4      182.45      203.84      9.96 o 
   5  12   4      722.14      706.27     21.85 o 
   6  12   4        3.23        0.50      3.38 o 
   7  12   4      393.20      391.02      9.54 o 
   8  12   4        3.12        6.43      2.20 o 
   9  12   4      123.41      131.09      5.91 o 
  10  12   4       16.49       12.85      2.71 o 
  11  12   4        3.33        3.33      2.37 o 
  12  12   4       28.45       28.58      3.51 o 
  13  12   4       53.82       51.38      4.36 o 
  -6  13   4        3.20        2.35      3.37 o 
  -5  13   4       10.78       15.91      4.04 o 
  -4  13   4        0.84        1.51      3.21 o 
  -3  13   4       48.33       44.58      5.42 o 
  -2  13   4      229.05      247.84     11.10 o 
  -1  13   4        1.15       -0.34      3.16 o 
   0  13   4       23.72       25.64      4.66 o 
   1  13   4        2.51       -1.30      3.42 o 
   2  13   4      112.97      105.55      7.62 o 
   3  13   4       97.25      100.94      7.52 o 
   4  13   4       84.12       95.64      7.41 o 
   5  13   4      307.72      332.13     13.07 o 
 -34   1   5       40.89       40.65      6.29 o 
 -33   1   5      200.22      207.26     11.72 o 
 -32   1   5      154.35      161.61      6.32 o 
 -31   1   5       13.91       16.50      2.64 o 
 -30   1   5       25.45       26.48      2.59 o 
 -29   1   5       33.40       33.67      2.43 o 
 -28   1   5       38.94       32.91      2.60 o 
 -27   1   5      411.88      445.36      7.72 o 
 -26   1   5       56.82       50.53      2.65 o 
 -25   1   5      191.36      193.56      4.51 o 
 -24   1   5      100.97      101.02      3.43 o 
 -23   1   5       49.68       49.13      1.94 o 
 -22   1   5       44.66       39.48      1.75 o 
 -21   1   5        0.57        0.63      0.79 o 
 -20   1   5       39.72       47.17      1.74 o 
 -19   1   5       26.78       27.34      1.63 o 
 -18   1   5       18.89        4.99      0.89 o 
 -17   1   5      243.45      223.74      3.29 o 
 -16   1   5       19.31       24.25      1.26 o 
 -15   1   5       10.89       11.34      0.90 o 
 -14   1   5       31.15       36.73      1.39 o 
 -13   1   5       98.11       95.90      1.99 o 
 -12   1   5      603.46      585.64      6.53 o 
 -11   1   5      810.86      896.56      9.23 o 
 -10   1   5        7.77        9.02      0.75 o 
  -9   1   5      161.35      138.23      2.20 o 
  -8   1   5      851.25      849.88      9.28 o 
  -7   1   5     7270.47     8435.24     88.67 o 
  -6   1   5     2888.32     3190.90     34.87 o 
  -5   1   5       70.75       48.70      2.43 o 
  -4   1   5        0.86        0.20      0.37 o 
  -3   1   5       30.66       22.54      1.55 o 
  -2   1   5     1006.30     1225.24     13.95 o 
  -1   1   5      941.29     1045.74     12.02 o 
   0   1   5      895.17     1025.99     11.81 o 
   1   1   5     1087.12     1115.44     14.28 o 
   2   1   5       88.83       76.74      1.65 o 
   3   1   5      300.70      303.20      3.78 o 
   4   1   5      198.49      167.14      2.11 o 
   5   1   5     1203.51     1423.17     11.31 o 
   6   1   5       45.50       52.45      1.04 o 
   7   1   5        1.81        4.79      0.70 o 
   8   1   5      375.54      380.27      4.43 o 
   9   1   5     1029.75     1253.11     10.26 o 
  10   1   5      340.87      404.01      4.06 o 
  11   1   5     1176.64     1222.57     10.18 o 
  12   1   5     2421.68     2433.36     19.19 o 
  13   1   5     4030.11     4187.79     34.03 o 
  14   1   5      571.78      611.73      6.18 o 
  15   1   5      566.37      526.00      5.55 o 
  16   1   5      237.53      255.66      3.40 o 
  17   1   5     1170.49     1141.50     10.60 o 
  18   1   5       95.31      112.77      2.36 o 
  19   1   5      152.99      152.59      2.96 o 
  20   1   5       25.46       20.60      1.46 o 
  21   1   5       75.13       79.31      2.28 o 
  22   1   5      198.59      173.43      3.34 o 
  23   1   5       74.66       78.85      2.39 o 
  24   1   5      366.28      371.93      5.45 o 
  25   1   5       27.69       26.46      1.64 o 
  26   1   5        0.01        0.18      1.21 o 
  27   1   5       13.92       13.93      1.55 o 
  28   1   5        0.21       -0.48      1.46 o 
  29   1   5        0.28       -1.03      1.54 o 
  30   1   5       13.31        9.61      2.96 o 
  31   1   5      133.41      140.18      4.91 o 
  32   1   5       22.44       25.53      3.57 o 
 -33   2   5        0.57        3.21      2.63 o 
 -32   2   5      137.21      152.25      7.41 o 
 -31   2   5        2.80        4.27      2.77 o 
 -30   2   5      646.31      662.61     16.78 o 
 -29   2   5      350.88      337.31      7.83 o 
 -28   2   5      304.72      309.55      8.66 o 
 -27   2   5      313.36      316.68      7.30 o 
 -26   2   5        0.06       -1.21      1.21 o 
 -25   2   5       19.30       22.32      1.83 o 
 -24   2   5        0.18        0.25      1.06 o 
 -23   2   5      295.10      275.17      4.93 o 
 -22   2   5      130.20      122.99      3.13 o 
 -21   2   5       22.98       31.99      1.80 o 
 -20   2   5      304.38      335.91      5.34 o 
 -19   2   5     1580.25     1378.93     15.67 o 
 -18   2   5      295.43      288.71      4.79 o 
 -17   2   5      234.80      194.61      3.71 o 
 -16   2   5        9.53        9.71      1.09 o 
 -15   2   5      345.67      360.34      5.24 o 
 -14   2   5      399.81      385.56      5.40 o 
 -13   2   5       88.13       98.46      2.59 o 
 -12   2   5      804.86      754.31      8.83 o 
 -11   2   5      819.37      787.42      9.08 o 
 -10   2   5     2647.28     2809.14     28.38 o 
  -9   2   5     1069.11     1017.69     12.81 o 
  -8   2   5       96.16       82.39      2.36 o 
  -7   2   5       33.70       47.86      1.71 o 
  -6   2   5      870.82      975.48     11.29 o 
  -5   2   5      727.12      798.77      9.37 o 
  -4   2   5       43.05       58.85      1.43 o 
  -3   2   5      661.23      852.30     10.95 o 
  -2   2   5       31.27       21.63      1.82 o 
  -1   2   5     7033.01     7872.95    108.29 o 
   0   2   5     1656.65     1711.65     24.83 o 
   1   2   5      619.99      652.75      8.13 o 
   2   2   5     2720.69     3125.08     33.63 o 
   3   2   5     2181.22     2294.61     22.79 o 
   4   2   5    10857.51    11687.80    113.08 o 
   5   2   5     3811.92     4070.39     40.16 o 
   6   2   5      456.42      358.31      4.52 o 
   7   2   5        1.17        8.91      0.65 o 
   8   2   5     2239.12     2206.11     19.41 o 
   9   2   5      524.15      504.66      5.31 o 
  10   2   5      802.53      732.12      6.74 o 
  11   2   5      226.88      232.96      2.79 o 
  12   2   5      496.28      440.40      4.55 o 
  13   2   5        2.84        2.43      0.60 o 
  14   2   5     1827.01     1731.18     14.90 o 
  15   2   5      193.64      167.82      2.47 o 
  16   2   5      101.22      115.27      2.05 o 
  17   2   5      398.29      366.73      4.29 o 
  18   2   5      801.66      742.41      8.05 o 
  19   2   5      204.31      205.67      3.37 o 
  20   2   5       70.92       79.24      2.85 o 
  21   2   5      182.03      170.51      3.55 o 
  22   2   5       89.40       81.06      3.08 o 
  23   2   5      976.40     1005.69     15.80 o 
  24   2   5      179.83      169.06      4.46 o 
  25   2   5       25.88       22.18      2.10 o 
  26   2   5      464.04      485.74      8.57 o 
  27   2   5      239.07      250.17      6.79 o 
  28   2   5        1.05       -0.22      1.71 o 
  29   2   5        4.38        4.20      2.14 o 
  30   2   5       72.27       71.04      4.20 o 
  31   2   5        4.93        2.14      2.86 o 
  32   2   5       22.19       22.86      2.67 o 
 -33   3   5      845.34      875.63     18.44 o 
 -32   3   5       34.96       34.42      3.06 o 
 -31   3   5      138.12      157.56      6.14 o 
 -30   3   5       18.27       13.72      2.34 o 
 -29   3   5        4.65        2.50      2.20 o 
 -28   3   5       17.95       14.51      3.67 o 
 -27   3   5      114.57      118.24      4.48 o 
 -26   3   5      237.32      226.12      5.47 o 
 -25   3   5      207.57      200.54      5.03 o 
 -24   3   5      452.27      458.69      8.06 o 
 -23   3   5      115.49      123.10      3.75 o 
 -22   3   5       31.13       29.96      2.12 o 
 -21   3   5      165.09      178.76      4.47 o 
 -20   3   5       32.87       38.10      2.32 o 
 -19   3   5      449.65      440.02      7.35 o 
 -18   3   5     1672.91     1491.71     19.75 o 
 -17   3   5      227.43      201.09      3.63 o 
 -16   3   5      216.22      216.66      3.73 o 
 -15   3   5     1589.95     1583.53     20.84 o 
 -14   3   5     1229.66     1269.01     13.96 o 
 -13   3   5      311.15      286.49      4.79 o 
 -12   3   5        7.83        8.72      0.79 o 
 -11   3   5      478.91      526.55      6.43 o 
 -10   3   5     2443.78     2631.48     39.41 o 
  -9   3   5      452.82      447.37      8.67 o 
  -8   3   5      509.58      465.47     11.15 o 
  -7   3   5     1838.48     1946.63     27.40 o 
  -6   3   5      906.68      898.94     26.63 o 
  -5   3   5      290.31      264.21      8.90 o 
  -4   3   5      377.73      403.94      6.31 o 
  -3   3   5      139.51      158.61      3.17 o 
  -2   3   5        2.34       -1.50      1.87 o 
  -1   3   5     2676.57     2977.85     36.74 o 
   0   3   5     3802.04     4250.42     59.15 o 
   1   3   5      651.28      723.66     15.73 o 
   2   3   5     1092.42     1139.77     14.86 o 
   3   3   5       52.99       30.19      1.91 o 
   4   3   5     2381.05     2451.44     30.63 o 
   5   3   5     1479.87     1538.27     20.01 o 
   6   3   5     2536.32     2765.38     34.79 o 
   7   3   5      210.92      200.31      4.00 o 
   8   3   5      422.66      399.36      5.75 o 
   9   3   5      154.04      147.38      2.62 o 
  10   3   5      247.53      210.50      3.40 o 
  11   3   5     4685.00     4683.23     46.69 o 
  12   3   5      147.19      197.56      3.48 o 
  13   3   5     3941.60     3840.28     35.88 o 
  14   3   5      543.09      497.62      6.19 o 
  15   3   5       56.71       44.37      1.75 o 
  16   3   5        0.71        0.71      0.81 o 
  17   3   5      206.83      184.13      3.42 o 
  18   3   5      100.32      101.03      2.59 o 
  19   3   5      230.49      216.47      3.92 o 
  20   3   5       73.26       76.97      2.46 o 
  21   3   5      150.75      145.46      3.32 o 
  22   3   5      822.32      805.81      9.91 o 
  23   3   5      517.23      516.17      9.48 o 
  24   3   5      289.73      266.26      6.28 o 
  25   3   5      283.22      287.40      6.70 o 
  26   3   5       10.81       10.66      2.02 o 
  27   3   5        8.10        6.01      1.97 o 
  28   3   5        5.21        4.92      1.98 o 
  29   3   5       39.07       44.00      3.44 o 
  30   3   5       49.92       51.53      3.70 o 
  31   3   5      140.42      137.26      9.07 o 
 -32   4   5       61.37       58.10      5.01 o 
 -31   4   5       34.16       30.21      3.93 o 
 -30   4   5        1.22        2.09      2.72 o 
 -29   4   5       38.63       35.34      3.97 o 
 -28   4   5      439.51      448.77     10.79 o 
 -27   4   5      284.05      292.85      6.56 o 
 -26   4   5       38.59       44.32      2.87 o 
 -25   4   5       66.33       69.78      2.51 o 
 -24   4   5       20.42       22.07      1.61 o 
 -23   4   5       18.28       20.34      1.55 o 
 -22   4   5       34.52       38.07      1.86 o 
 -21   4   5      140.98      142.85      3.17 o 
 -20   4   5      550.27      548.29      7.90 o 
 -19   4   5      631.00      582.21     10.41 o 
 -18   4   5      664.13      568.55     10.09 o 
 -17   4   5        1.09        1.06      1.36 o 
 -16   4   5     1649.60     1570.98     22.01 o 
 -15   4   5      879.80      727.35     11.63 o 
 -14   4   5       21.25       18.54      1.80 o 
 -13   4   5      242.14      236.62      5.21 o 
 -12   4   5        6.99        2.40      1.12 o 
 -11   4   5       12.88       27.06      2.87 o 
 -10   4   5       69.04       96.92      3.70 o 
  -9   4   5      555.47      520.84      8.75 o 
  -8   4   5     1660.39     1744.09     26.64 o 
  -7   4   5      221.87      224.07      4.88 o 
  -6   4   5      104.10      102.70      7.81 o 
  -5   4   5       24.91       26.56      2.33 o 
  -4   4   5      404.20      441.63      8.02 o 
  -3   4   5       55.86       44.87      1.98 o 
  -2   4   5     1067.17     1261.41     19.47 o 
  -1   4   5      179.14      150.07      3.51 o 
   0   4   5        1.45       -0.71      0.71 o 
   1   4   5     2210.35     2359.74     42.28 o 
   2   4   5     5370.25     5783.26     99.76 o 
   3   4   5     1842.20     1871.22     27.95 o 
   4   4   5     1101.11     1080.03     16.89 o 
   5   4   5      295.31      284.89      5.59 o 
   6   4   5      224.45      230.78      4.87 o 
   7   4   5      303.75      303.44      5.33 o 
   8   4   5      330.85      303.07      5.43 o 
   9   4   5      863.79      915.03     13.11 o 
  10   4   5     2587.11     2585.06     29.38 o 
  11   4   5      170.56      194.29      3.86 o 
  12   4   5      129.25      130.54      3.12 o 
  13   4   5       47.58       36.53      1.91 o 
  14   4   5      511.67      524.79      7.91 o 
  15   4   5      133.01      112.33      2.76 o 
  16   4   5       22.53       20.54      1.72 o 
  17   4   5       23.01       23.67      1.82 o 
  18   4   5       40.83       39.93      2.27 o 
  19   4   5        0.02        0.54      2.48 o 
  20   4   5       48.43       43.73      2.48 o 
  21   4   5        0.02       -1.24      1.29 o 
  22   4   5       63.19       56.49      4.11 o 
  23   4   5      136.46      143.17      4.29 o 
  24   4   5        4.01        6.09      1.87 o 
  25   4   5        0.03        0.23      1.91 o 
  26   4   5        2.14        0.67      2.15 o 
  27   4   5      171.77      176.23      6.43 o 
  28   4   5      228.58      212.79      7.97 o 
  29   4   5       79.09       66.01      4.99 o 
  30   4   5       52.02       55.51      4.74 o 
  31   4   5        9.57        6.76      3.26 o 
 -31   5   5        5.12        5.07      3.11 o 
 -30   5   5       47.92       42.75      4.45 o 
 -29   5   5        4.93        4.29      2.60 o 
 -28   5   5        0.20       -2.08      2.08 o 
 -27   5   5       22.84       25.00      2.86 o 
 -26   5   5        3.07        4.79      1.88 o 
 -25   5   5      327.67      317.49      7.78 o 
 -24   5   5       14.15       11.66      2.39 o 
 -23   5   5      138.86      139.69      6.17 o 
 -22   5   5       69.79       61.96      3.74 o 
 -21   5   5       11.92        9.03      2.39 o 
 -20   5   5      364.85      310.63     11.63 o 
 -19   5   5      311.06      308.87      7.07 o 
 -18   5   5       61.38       46.93      3.00 o 
 -17   5   5       66.48       67.89      3.36 o 
 -16   5   5      210.28      184.01      5.00 o 
 -15   5   5      259.32      211.90      5.33 o 
 -14   5   5     1103.48      951.91     14.48 o 
 -13   5   5      184.28      177.56      4.61 o 
 -12   5   5      132.19      111.75      3.55 o 
 -11   5   5      626.55      609.30      9.94 o 
 -10   5   5       25.02       28.33      2.17 o 
  -9   5   5     1142.33     1159.35     21.23 o 
  -8   5   5      209.71      217.03      6.34 o 
  -7   5   5      205.47      219.76      6.00 o 
  -6   5   5      410.47      430.61      9.41 o 
  -5   5   5       19.33       14.17      3.58 o 
  -4   5   5     1091.07     1206.81     22.06 o 
  -3   5   5       37.49       11.55      3.04 o 
  -2   5   5      472.67      437.38      7.63 o 
  -1   5   5      114.31       96.93      2.61 o 
   0   5   5      356.91      365.78      5.21 o 
   1   5   5      245.97      250.91      4.41 o 
   2   5   5       55.59       67.92      2.33 o 
   3   5   5        5.87       10.81      2.21 o 
   4   5   5       31.86       41.92      1.97 o 
   5   5   5       20.17       16.63      1.39 o 
   6   5   5      175.44      149.68      5.03 o 
   7   5   5        0.11        1.57      0.97 o 
   8   5   5        6.15        7.36      1.29 o 
   9   5   5       98.55       87.96      3.38 o 
  10   5   5      179.90      195.67      5.25 o 
  11   5   5       93.66       94.13      3.69 o 
  12   5   5        1.75       -1.35      1.35 o 
  13   5   5      360.40      337.06      7.87 o 
  14   5   5       30.72       27.66      2.60 o 
  15   5   5       34.60       30.20      2.78 o 
  16   5   5      121.49      118.18      4.76 o 
  17   5   5       67.94       68.17      3.29 o 
  18   5   5       18.42       13.99      3.10 o 
  19   5   5       25.96       25.64      2.48 o 
  20   5   5        0.31        0.05      1.64 o 
  21   5   5       45.37       46.88      2.76 o 
  22   5   5      127.60      133.86      4.79 o 
  23   5   5      329.95      334.42      6.82 o 
  24   5   5        0.76        1.67      1.62 o 
  25   5   5        0.01       -0.28      1.65 o 
  26   5   5        1.96       -0.63      2.09 o 
  27   5   5       47.94       46.83      9.51 o 
  28   5   5       22.14       26.20      3.77 o 
  29   5   5      184.61      182.06      7.70 o 
  30   5   5       49.61       38.01      4.28 o 
 -30   6   5      106.99      107.85      5.71 o 
 -29   6   5        4.87        9.71      4.54 o 
 -28   6   5      110.19      118.84      6.92 o 
 -27   6   5       45.27       49.75      5.26 o 
 -26   6   5      103.21      102.39      4.76 o 
 -25   6   5      419.99      423.16      9.78 o 
 -24   6   5      108.60      101.06      6.25 o 
 -23   6   5       36.41       30.47      3.33 o 
 -22   6   5       96.72       91.17      4.39 o 
 -21   6   5       71.13       51.65      3.45 o 
 -20   6   5      153.52      141.82      4.93 o 
 -19   6   5       13.07       10.24      2.05 o 
 -18   6   5       38.72       42.88      3.06 o 
 -17   6   5      143.45      156.78      4.85 o 
 -16   6   5       10.38       16.93      2.08 o 
 -15   6   5      278.02      246.23      5.96 o 
 -14   6   5        5.67        1.35      1.43 o 
 -13   6   5      135.95      116.22      5.77 o 
 -12   6   5      266.42      247.61      5.63 o 
 -11   6   5      469.86      452.36      9.08 o 
 -10   6   5      940.19      929.94     15.52 o 
  -9   6   5       53.84       52.95      2.70 o 
  -8   6   5      230.56      233.32      5.37 o 
  -7   6   5      113.28      101.18      3.25 o 
  -6   6   5       78.82       80.39      3.14 o 
  -5   6   5       31.21       41.51      3.43 o 
  -4   6   5     3039.71     3096.11     46.63 o 
  -3   6   5      306.86      312.74      7.21 o 
  -2   6   5        2.13       -1.31      1.31 o 
  -1   6   5      184.97      212.36      5.18 o 
   0   6   5       73.56       78.91      3.08 o 
   1   6   5       25.94       28.02      2.69 o 
   2   6   5      238.27      245.59      5.01 o 
   3   6   5       83.10       71.43      3.40 o 
   4   6   5      167.04      139.95      3.71 o 
   5   6   5      231.04      207.18      4.84 o 
   6   6   5      164.17      180.96      4.58 o 
   7   6   5      206.07      221.60      5.39 o 
   8   6   5      516.37      457.00      9.00 o 
   9   6   5      431.29      435.00      8.83 o 
  10   6   5      173.96      165.76      4.90 o 
  11   6   5      183.68      180.32      5.26 o 
  12   6   5      407.02      385.43      8.59 o 
  13   6   5        0.33        1.16      1.79 o 
  14   6   5     1159.67     1108.96     19.24 o 
  15   6   5      691.15      684.82     31.48 o 
  16   6   5     1106.64     1076.88     19.22 o 
  17   6   5      336.80      299.52      8.11 o 
  18   6   5        1.75        2.44      1.96 o 
  19   6   5       31.70       22.94      2.99 o 
  20   6   5       76.28       68.77      4.56 o 
  21   6   5       50.80       47.07      4.14 o 
  22   6   5        0.61        1.27      2.40 o 
  23   6   5      207.34      199.37      6.27 o 
  24   6   5        8.74        6.38      2.27 o 
  25   6   5       18.03       16.36      2.42 o 
  26   6   5       70.56       76.29      4.55 o 
  27   6   5       19.56       24.29      3.12 o 
  28   6   5      131.36      129.19      6.70 o 
  29   6   5       79.04       68.96      5.47 o 
 -29   7   5       20.26       24.23      5.35 o 
 -28   7   5       89.55      103.84      9.42 o 
 -27   7   5        3.47        3.14      2.56 o 
 -26   7   5      144.56      143.40      7.81 o 
 -25   7   5      243.80      253.77      8.65 o 
 -24   7   5      245.38      272.28      8.82 o 
 -23   7   5      142.14      143.77      5.56 o 
 -22   7   5      461.66      455.37      9.95 o 
 -21   7   5      550.84      531.47     10.77 o 
 -20   7   5       15.99       15.24      2.47 o 
 -19   7   5       74.72       75.21      4.03 o 
 -18   7   5      606.94      606.89     11.35 o 
 -17   7   5      183.79      176.99      5.33 o 
 -16   7   5      217.82      211.23      5.78 o 
 -15   7   5      423.92      417.18      8.47 o 
 -14   7   5       18.50       22.83      2.84 o 
 -13   7   5      205.09      203.48      5.33 o 
 -12   7   5       54.02       51.01      2.88 o 
 -11   7   5      130.44      125.02      4.26 o 
 -10   7   5        0.88        0.51      1.48 o 
  -9   7   5      255.06      255.03      6.01 o 
  -8   7   5      459.67      455.22      9.83 o 
  -7   7   5     2066.64     2135.58     36.47 o 
  -6   7   5        1.97        3.34      1.13 o 
  -5   7   5        9.14        7.62      2.08 o 
  -4   7   5       77.57       84.84      4.57 o 
  -3   7   5       88.55       89.73      4.55 o 
  -2   7   5      328.57      305.08     21.80 o 
  -1   7   5      489.38      441.95      8.76 o 
   0   7   5       63.18       62.93      3.08 o 
   1   7   5      895.44      816.73     18.13 o 
   2   7   5     1495.23     1330.76     28.31 o 
   3   7   5     2044.03     2042.96     41.03 o 
   4   7   5     1353.81     1319.84     20.51 o 
   5   7   5       68.30       70.68      2.87 o 
   6   7   5      585.59      455.98      8.80 o 
   7   7   5       79.09       71.96      3.12 o 
   8   7   5       62.77       64.54      3.04 o 
   9   7   5        2.94        3.53      1.40 o 
  10   7   5       72.54       72.00      3.45 o 
  11   7   5     1014.70     1038.27     17.93 o 
  12   7   5      705.88      707.30     18.71 o 
  13   7   5      220.45      223.46      7.36 o 
  14   7   5      304.11      279.52      8.05 o 
  15   7   5      315.89      326.41      8.41 o 
  16   7   5       17.26       15.49      2.51 o 
  17   7   5      133.19      128.09      5.52 o 
  18   7   5      345.63      335.35      9.10 o 
  19   7   5      194.01      198.09      6.99 o 
  20   7   5      405.08      409.78     10.61 o 
  21   7   5       88.43       87.99      5.30 o 
  22   7   5      393.25      377.34     16.98 o 
  23   7   5      408.19      422.71     12.93 o 
  24   7   5       17.50       11.99      3.53 o 
  25   7   5        0.05       -0.17      2.96 o 
  26   7   5       11.96       13.21      5.04 o 
  27   7   5       91.43      103.99      6.51 o 
 -27   8   5      149.43      158.01      8.49 o 
 -26   8   5       25.27       21.29      4.41 o 
 -25   8   5        0.66        0.48      3.20 o 
 -24   8   5       77.37       88.63      8.81 o 
 -23   8   5       48.13       46.62      7.09 o 
 -22   8   5       11.80       10.92      3.32 o 
 -21   8   5      102.56      103.09      5.23 o 
 -20   8   5        1.41        2.86      2.03 o 
 -19   8   5       41.72       39.51      3.53 o 
 -18   8   5      407.02      392.25      9.67 o 
 -17   8   5       18.37       14.19      2.83 o 
 -16   8   5       70.16       60.35      3.93 o 
 -15   8   5       32.11       30.80      3.90 o 
 -14   8   5       25.57       29.77      2.86 o 
 -13   8   5      425.12      433.92      9.60 o 
 -12   8   5      188.25      175.81      7.16 o 
 -11   8   5      347.53      335.82     10.98 o 
 -10   8   5      656.48      692.42     14.38 o 
  -9   8   5      378.85      400.32     12.73 o 
  -8   8   5       87.29       99.35      3.89 o 
  -7   8   5      125.90      113.92      9.16 o 
  -6   8   5      296.59      306.90     11.37 o 
  -5   8   5       23.03       26.97      3.19 o 
  -4   8   5      599.08      648.65     24.31 o 
  -3   8   5       79.65       77.31      4.54 o 
  -2   8   5       42.38       44.18      3.69 o 
  -1   8   5        1.99        3.95      2.78 o 
   0   8   5      434.46      418.57      8.61 o 
   1   8   5      114.96      108.18      7.24 o 
   2   8   5       24.74       25.87      3.07 o 
   3   8   5        0.58        2.86      1.88 o 
   4   8   5        9.11       11.66      4.00 o 
   5   8   5      872.28      845.76     15.24 o 
   6   8   5     1284.08     1276.37     20.52 o 
   7   8   5     1143.68     1174.00     19.22 o 
   8   8   5      285.03      307.01     13.41 o 
   9   8   5      622.92      642.03     12.19 o 
  10   8   5      277.72      266.82      6.81 o 
  11   8   5       62.46       77.56      3.79 o 
  12   8   5       10.76        8.01      1.91 o 
  13   8   5       30.02       28.60      2.78 o 
  14   8   5        1.43        1.35      1.79 o 
  15   8   5       17.93       15.36      2.56 o 
  16   8   5      399.09      399.80      9.94 o 
  17   8   5        8.67        9.06      2.45 o 
  18   8   5      246.39      248.07     10.50 o 
  19   8   5      505.83      470.45     24.52 o 
  20   8   5       19.19       20.41      3.58 o 
  21   8   5        5.95        9.00      3.05 o 
  22   8   5       95.81       83.99      6.17 o 
  23   8   5       23.69       19.43      3.90 o 
  24   8   5        1.20       -2.10      3.39 o 
  25   8   5      320.63      342.40     17.41 o 
 -25   9   5      125.08      126.95      9.19 o 
 -24   9   5      493.09      487.85     14.65 o 
 -23   9   5       29.41       20.24      3.94 o 
 -22   9   5       22.50       16.86      4.52 o 
 -21   9   5      122.37      126.60      6.90 o 
 -20   9   5        9.31        9.59      3.19 o 
 -19   9   5        2.11        2.83      4.70 o 
 -18   9   5       93.78       97.29      4.97 o 
 -17   9   5       24.30       21.60      2.96 o 
 -16   9   5       94.52       92.98      4.78 o 
 -15   9   5       11.38       10.16      2.40 o 
 -14   9   5       22.85       20.56      5.44 o 
 -13   9   5      276.23      277.47      7.46 o 
 -12   9   5       52.80       55.40      3.57 o 
 -11   9   5       41.20       45.86      3.51 o 
 -10   9   5       41.95       43.68      3.30 o 
  -9   9   5        1.43        4.18      2.29 o 
  -8   9   5        0.02        0.12      1.42 o 
  -7   9   5       10.41       10.08      2.27 o 
  -6   9   5      584.91      626.49     19.33 o 
  -5   9   5     1225.43     1289.46     43.45 o 
  -4   9   5       48.81       56.12      9.00 o 
  -3   9   5        0.08       -1.79      2.04 o 
  -2   9   5       88.65       86.31      5.18 o 
  -1   9   5       52.34       63.78      4.97 o 
   0   9   5       14.48       12.99      1.99 o 
   1   9   5        6.02        7.31      1.87 o 
   2   9   5      411.54      408.50     11.60 o 
   3   9   5      207.47      203.82      7.66 o 
   4   9   5       24.35       25.08      1.91 o 
   5   9   5      241.56      237.41      6.96 o 
   6   9   5        0.64        2.12      2.29 o 
   7   9   5      357.40      352.29      7.80 o 
   8   9   5       19.17       17.22      2.08 o 
   9   9   5        2.56        2.03      1.64 o 
  10   9   5      238.33      219.38      7.72 o 
  11   9   5       49.89       49.06      4.23 o 
  12   9   5       44.68       42.62      3.30 o 
  13   9   5      129.60      129.75      7.33 o 
  14   9   5       24.77       21.27      2.76 o 
  15   9   5      115.99      119.24      5.93 o 
  16   9   5      268.01      269.55      8.08 o 
  17   9   5      158.07      142.29      6.63 o 
  18   9   5      104.30      116.75      6.15 o 
  19   9   5       58.72       51.74      5.53 o 
  20   9   5      559.90      577.14     19.39 o 
  21   9   5      512.37      515.95     14.52 o 
  22   9   5      140.05      154.42     17.81 o 
  23   9   5       50.33       51.50      5.38 o 
 -22  10   5       23.59       25.83      8.35 o 
 -21  10   5        2.90        1.52      3.55 o 
 -20  10   5      245.99      267.59      9.71 o 
 -19  10   5       43.33       52.24      5.63 o 
 -18  10   5       73.19       69.12      5.36 o 
 -17  10   5      379.79      382.28     23.30 o 
 -16  10   5       42.26       42.98      4.22 o 
 -15  10   5        0.42        0.24      2.32 o 
 -14  10   5      190.08      200.82      8.76 o 
 -13  10   5        0.13        1.82      2.08 o 
 -12  10   5      516.74      528.12     13.69 o 
 -11  10   5       10.04       10.46      2.41 o 
 -10  10   5        0.31       -0.40      1.80 o 
  -9  10   5        0.00       -1.68      1.68 o 
  -8  10   5       77.56       89.22      3.94 o 
  -7  10   5       21.79       23.10      2.18 o 
  -6  10   5        0.00       -1.86      2.36 o 
  -5  10   5        2.40        4.10      2.85 o 
  -4  10   5        3.70        3.45      2.48 o 
  -3  10   5       23.72       24.84      3.47 o 
  -2  10   5        0.02       -2.71      2.71 o 
  -1  10   5      153.38      165.58      7.10 o 
   0  10   5       42.78       30.38      4.50 o 
   1  10   5      314.48      313.11      7.70 o 
   2  10   5      187.40      178.71      5.64 o 
   3  10   5       28.94       29.19      4.68 o 
   4  10   5       59.48       68.21      5.54 o 
   5  10   5      284.07      289.49      6.72 o 
   6  10   5        8.91        7.48      2.03 o 
   7  10   5       84.82       91.92      3.88 o 
   8  10   5       18.15       22.61      4.27 o 
   9  10   5        0.02       -0.66      1.61 o 
  10  10   5        6.78        4.58      1.93 o 
  11  10   5       51.08       42.75      3.34 o 
  12  10   5       46.27       46.31      4.13 o 
  13  10   5      108.71      110.08      6.21 o 
  14  10   5      346.12      341.41      9.92 o 
  15  10   5      177.43      177.23      7.11 o 
  16  10   5       31.88       29.62      3.65 o 
  17  10   5        0.06        0.03      2.32 o 
  18  10   5       45.43       40.36      4.37 o 
  19  10   5        5.31        1.45      2.78 o 
  20  10   5       61.71       50.96      6.04 o 
 -18  11   5      282.95      282.16      9.87 o 
 -17  11   5      182.68      187.23      7.86 o 
 -16  11   5      178.82      176.97     11.37 o 
 -15  11   5       59.87       63.05      7.04 o 
 -14  11   5        1.16        0.30      2.49 o 
 -13  11   5       89.90       98.94      8.28 o 
 -12  11   5      155.88      154.81      6.30 o 
 -11  11   5      153.10      160.61      6.21 o 
 -10  11   5      171.75      160.24     16.34 o 
  -9  11   5        1.22        3.33      2.01 o 
  -8  11   5        2.08        4.46      1.88 o 
  -7  11   5        0.21       -0.47      2.85 o 
  -6  11   5       35.94       29.76      4.63 o 
  -5  11   5       48.49       54.30      5.73 o 
  -4  11   5      145.57      145.97      8.37 o 
  -3  11   5      520.29      524.82     14.73 o 
  -2  11   5       25.35       11.43      5.69 o 
  -1  11   5      645.61      690.45     24.58 o 
   0  11   5      949.18      987.15     23.09 o 
   1  11   5      406.60      396.31     12.32 o 
   2  11   5      369.83      384.76      9.26 o 
   3  11   5      121.68      127.10      5.19 o 
   4  11   5        5.38        5.20      2.74 o 
   5  11   5       14.05       12.68      2.01 o 
   6  11   5       36.42       35.09      2.73 o 
   7  11   5        2.80       -0.45      1.78 o 
   8  11   5       17.37       19.53      2.60 o 
   9  11   5        6.32        9.88      2.30 o 
  10  11   5      118.82      121.29      5.35 o 
  11  11   5      168.95      176.66      6.58 o 
  12  11   5        1.60        3.29      2.29 o 
  13  11   5        2.96        2.34      2.27 o 
  14  11   5        0.80        0.79      2.32 o 
  15  11   5       28.36       29.95      8.92 o 
  16  11   5      241.42      270.32      9.36 o 
  17  11   5       20.76       19.09      5.91 o 
 -13  12   5       51.19       47.31      4.30 o 
 -12  12   5       36.33       34.26      3.73 o 
 -11  12   5        4.83        6.01      2.53 o 
 -10  12   5        2.27        3.91      2.33 o 
  -9  12   5       21.94       17.57      4.58 o 
  -8  12   5      185.21      194.87     10.56 o 
  -7  12   5      141.36      154.79      9.29 o 
  -6  12   5       82.37       91.69      7.41 o 
  -5  12   5        1.44       -3.19      3.19 o 
  -4  12   5      541.62      563.15     19.08 o 
  -3  12   5      594.09      624.61     20.48 o 
  -2  12   5      299.74      334.41     13.33 o 
  -1  12   5       60.22       66.36      6.49 o 
   0  12   5       62.17       54.68      5.86 o 
   1  12   5        3.84        0.55      3.04 o 
   2  12   5       55.94       69.76      6.40 o 
   3  12   5        0.60        4.66      3.27 o 
   4  12   5        2.16        5.63      2.45 o 
   5  12   5       24.49       25.00      3.30 o 
   6  12   5      101.32       96.34      4.55 o 
   7  12   5      418.75      405.55     10.12 o 
   8  12   5      603.09      631.83     22.65 o 
   9  12   5        0.36        2.31      2.30 o 
  10  12   5      224.71      243.53      7.87 o 
  11  12   5      166.65      175.69      6.77 o 
  12  12   5        3.12        0.76      2.60 o 
  -3  13   5       35.48       40.08      5.50 o 
  -2  13   5       17.00       15.31      4.37 o 
  -1  13   5       86.03       83.59      7.60 o 
   0  13   5       44.96       26.86      5.31 o 
   1  13   5      123.62      123.51      8.69 o 
 -33   0   6      241.60      255.55     12.66 o 
 -32   0   6       12.87       12.45      4.35 o 
 -31   0   6        5.95        7.90      3.97 o 
 -30   0   6      887.43      954.01     29.38 o 
 -29   0   6       93.49       97.43      6.20 o 
 -28   0   6      246.50      252.36      9.42 o 
 -27   0   6        3.50        1.35      1.61 o 
 -26   0   6       17.58       20.27      2.25 o 
 -25   0   6      440.40      451.39     12.57 o 
 -24   0   6      123.22      124.39      4.26 o 
 -23   0   6      258.10      259.66      6.35 o 
 -22   0   6       59.61       64.99      3.08 o 
 -21   0   6       19.07       30.44      2.26 o 
 -20   0   6      150.17      153.32      4.40 o 
 -19   0   6     1527.35     1253.64     19.95 o 
 -18   0   6      228.53      230.82      4.90 o 
 -17   0   6     1663.79     1707.18     22.51 o 
 -16   0   6     1883.64     1918.80     24.86 o 
 -15   0   6    10056.80     9799.03    116.71 o 
 -14   0   6     7144.20     7164.36     85.91 o 
 -13   0   6     1909.12     1842.03     27.71 o 
 -12   0   6     4289.15     4216.32     51.12 o 
 -11   0   6      240.34      227.99      4.44 o 
 -10   0   6     1499.40     1502.96     19.39 o 
  -9   0   6      540.88      686.42     11.36 o 
  -8   0   6     2553.20     2760.46     39.44 o 
  -7   0   6     1949.69     2306.16     34.56 o 
  -6   0   6     1719.50     1738.86     30.40 o 
  -5   0   6       84.25      122.95      3.87 o 
  -4   0   6     1624.71     1968.73     28.35 o 
  -3   0   6        6.29        4.22      0.84 o 
  -2   0   6        7.66        0.65      1.03 o 
  -1   0   6     2203.87     2452.06     41.54 o 
   0   0   6      775.02      817.52     10.81 o 
   1   0   6     4523.38     5067.18     60.48 o 
   2   0   6       45.18       39.93      2.11 o 
   3   0   6      954.87     1210.32     14.54 o 
   4   0   6     2631.51     2859.15     31.18 o 
   5   0   6      746.98      742.79      9.09 o 
   6   0   6      882.08      807.95      8.98 o 
   7   0   6     1182.42     1208.99     13.37 o 
   8   0   6     1497.59     1513.60     15.83 o 
   9   0   6        3.34        1.19      0.51 o 
  10   0   6      239.30      243.80      5.56 o 
  11   0   6      413.37      481.29      6.26 o 
  12   0   6      425.54      418.23      5.65 o 
  13   0   6      514.90      469.33      6.79 o 
  14   0   6     3343.96     3195.92     35.53 o 
  15   0   6      102.06      135.67      3.55 o 
  16   0   6       23.05       35.55      2.07 o 
  17   0   6       23.25       14.94      2.26 o 
  18   0   6       90.83      110.82      3.69 o 
  19   0   6     1135.86     1094.42     15.80 o 
  20   0   6      158.65      156.18      4.23 o 
  21   0   6        8.45        7.95      1.55 o 
  22   0   6        1.63        2.90      1.41 o 
  23   0   6      308.96      345.13      8.13 o 
  24   0   6        0.46        1.57      1.41 o 
  25   0   6       13.18       12.54      1.89 o 
  26   0   6       88.72       98.61      4.36 o 
  27   0   6       47.70       60.44      3.26 o 
  28   0   6      154.35      178.19      5.13 o 
  29   0   6       68.03       70.58      5.29 o 
  30   0   6       74.94       78.35      5.20 o 
  31   0   6        3.54        4.75      4.79 o 
  32   0   6       24.88       23.55      6.32 o 
 -33   1   6       77.48       68.19      7.72 o 
 -32   1   6        6.39        1.85      3.97 o 
 -31   1   6        1.20       -0.50      1.85 o 
 -30   1   6       12.96        6.01      2.01 o 
 -29   1   6        0.09        0.19      1.48 o 
 -28   1   6      874.25      880.71     12.74 o 
 -27   1   6      543.81      564.03      9.11 o 
 -26   1   6      652.60      645.48      9.91 o 
 -25   1   6      209.03      199.99      6.75 o 
 -24   1   6        6.69        8.91      1.49 o 
 -23   1   6      218.02      235.05      5.35 o 
 -22   1   6       18.69       27.66      1.52 o 
 -21   1   6      112.54      120.89      2.60 o 
 -20   1   6       24.80       20.01      1.25 o 
 -19   1   6      269.22      257.66      5.02 o 
 -18   1   6      649.49      565.28      6.77 o 
 -17   1   6       99.06      105.28      2.86 o 
 -16   1   6     5531.19     5253.86     52.52 o 
 -15   1   6      196.83      173.41      2.95 o 
 -14   1   6      388.26      317.50      5.04 o 
 -13   1   6      340.73      337.27      4.43 o 
 -12   1   6        9.61       10.98      0.83 o 
 -11   1   6       65.12       74.38      1.70 o 
 -10   1   6      103.32       96.84      2.11 o 
  -9   1   6      404.60      389.24      4.63 o 
  -8   1   6        8.55        3.77      0.66 o 
  -7   1   6     7566.32     8503.83     89.40 o 
  -6   1   6      681.54      639.32      7.41 o 
  -5   1   6      329.99      310.61      4.14 o 
  -4   1   6      190.99      248.65      3.68 o 
  -3   1   6       61.10       80.78      2.17 o 
  -2   1   6      648.05      738.74      8.14 o 
  -1   1   6     5457.12     5659.82     55.26 o 
   0   1   6      992.93      884.14      9.51 o 
   1   1   6     1556.78     1600.74     17.92 o 
   2   1   6      328.74      312.05      4.00 o 
   3   1   6      711.41      781.66      8.63 o 
   4   1   6     1720.37     1979.03     18.57 o 
   5   1   6      405.30      389.82      3.64 o 
   6   1   6      725.23      885.12      6.87 o 
   7   1   6      925.99      946.49      7.33 o 
   8   1   6      273.86      291.06      2.89 o 
   9   1   6       41.85       21.80      0.86 o 
  10   1   6       50.90       44.14      1.19 o 
  11   1   6      296.98      317.78      3.85 o 
  12   1   6      415.60      499.77      4.99 o 
  13   1   6     2017.97     2139.07     17.28 o 
  14   1   6      254.42      253.28      3.20 o 
  15   1   6      513.61      566.44      5.97 o 
  16   1   6      702.53      664.24      7.20 o 
  17   1   6      735.84      703.60      7.61 o 
  18   1   6       93.56      101.27      2.44 o 
  19   1   6      117.66      121.54      2.70 o 
  20   1   6      636.56      614.65      7.10 o 
  21   1   6      390.37      397.49      5.27 o 
  22   1   6      194.41      206.90      3.73 o 
  23   1   6        3.53        5.34      1.09 o 
  24   1   6       45.35       48.43      1.97 o 
  25   1   6       75.54       83.76      2.86 o 
  26   1   6       55.05       60.50      2.62 o 
  27   1   6       24.37       23.61      2.27 o 
  28   1   6       15.22       13.49      2.04 o 
  29   1   6      166.05      175.61      5.26 o 
  30   1   6      148.42      156.36      5.08 o 
  31   1   6       75.56       86.64      4.11 o 
  32   1   6       78.65       81.47      5.65 o 
 -33   2   6       44.01       42.78      4.14 o 
 -32   2   6       85.10      100.26      9.12 o 
 -31   2   6      228.90      235.57      8.19 o 
 -30   2   6      187.66      197.96      7.43 o 
 -29   2   6       43.19       44.99      3.75 o 
 -28   2   6       11.96       11.14      2.15 o 
 -27   2   6       53.22       54.96      3.33 o 
 -26   2   6        6.47        5.34      1.49 o 
 -25   2   6      183.24      191.29      4.49 o 
 -24   2   6       19.13       13.99      1.72 o 
 -23   2   6      190.37      193.71      4.09 o 
 -22   2   6        1.64        1.18      1.41 o 
 -21   2   6       59.17       63.40      2.41 o 
 -20   2   6      219.09      202.78      3.96 o 
 -19   2   6      667.08      633.94      9.33 o 
 -18   2   6       11.11       18.00      1.45 o 
 -17   2   6     1149.38     1113.61     12.96 o 
 -16   2   6      527.77      480.96      6.63 o 
 -15   2   6        1.82        1.23      0.89 o 
 -14   2   6      158.85      168.98      3.25 o 
 -13   2   6     2534.85     2595.61     26.76 o 
 -12   2   6     1273.40     1337.12     14.59 o 
 -11   2   6      309.38      361.27      4.99 o 
 -10   2   6        7.66        7.84      0.83 o 
  -9   2   6      391.78      441.59      5.76 o 
  -8   2   6       43.17       40.90      1.52 o 
  -7   2   6       49.09       47.83      1.88 o 
  -6   2   6       65.87       82.71      1.90 o 
  -5   2   6       24.97       29.05      1.50 o 
  -4   2   6      593.86      661.13      8.05 o 
  -3   2   6      727.73      791.56      8.74 o 
  -2   2   6      675.20      760.13      8.43 o 
  -1   2   6        0.29       -0.68      0.68 o 
   0   2   6       42.69       35.24      1.66 o 
   1   2   6      193.11      192.99      3.23 o 
   2   2   6     1557.00     1739.64     19.48 o 
   3   2   6      504.05      567.80      7.29 o 
   4   2   6       47.21       50.74      1.33 o 
   5   2   6      373.54      382.73      4.17 o 
   6   2   6      105.16       93.42      1.92 o 
   7   2   6      190.89      185.03      2.70 o 
   8   2   6      148.58      135.89      2.27 o 
   9   2   6      293.69      324.42      3.88 o 
  10   2   6       27.59       30.01      1.15 o 
  11   2   6      781.23      785.22      7.94 o 
  12   2   6      327.28      322.48      4.08 o 
  13   2   6       99.56       83.35      1.96 o 
  14   2   6     1338.79     1357.45     12.98 o 
  15   2   6      454.99      416.24      5.11 o 
  16   2   6      178.87      188.86      3.12 o 
  17   2   6      143.48      146.66      2.78 o 
  18   2   6       37.23       33.20      1.54 o 
  19   2   6        0.52       -0.87      0.87 o 
  20   2   6       98.03       95.09      2.53 o 
  21   2   6       11.96       17.71      1.58 o 
  22   2   6      207.66      194.66      5.17 o 
  23   2   6      108.96      125.34      4.22 o 
  24   2   6       34.32       34.22      2.63 o 
  25   2   6       42.38       37.07      2.83 o 
  26   2   6        7.56        7.84      2.02 o 
  27   2   6       51.50       42.14      3.03 o 
  28   2   6        2.28        0.42      1.80 o 
  29   2   6       44.50       44.17      3.44 o 
  30   2   6      372.61      397.47      9.38 o 
  31   2   6        4.05       -0.11      2.15 o 
 -33   3   6        2.00        2.31      2.06 o 
 -32   3   6       32.86       37.73      3.15 o 
 -31   3   6      190.64      190.74      5.87 o 
 -30   3   6       80.65       74.84      9.65 o 
 -29   3   6       62.69       61.24      4.67 o 
 -28   3   6       90.39       92.64      4.28 o 
 -27   3   6      382.41      387.39      8.46 o 
 -26   3   6       85.15       90.74      5.90 o 
 -25   3   6      213.88      232.25      5.49 o 
 -24   3   6       12.18        9.50      1.72 o 
 -23   3   6      276.53      272.91      5.80 o 
 -22   3   6       12.91        8.15      1.88 o 
 -21   3   6       28.99       32.58      2.57 o 
 -20   3   6      136.38      139.69      3.94 o 
 -19   3   6       15.34       14.67      1.67 o 
 -18   3   6       77.40       71.21      2.31 o 
 -17   3   6      132.91      102.65      2.60 o 
 -16   3   6        9.18        2.62      0.91 o 
 -15   3   6      291.58      286.52      4.52 o 
 -14   3   6     1394.22     1247.26     13.87 o 
 -13   3   6        3.87        9.62      0.95 o 
 -12   3   6      445.93      501.37      6.42 o 
 -11   3   6        2.05       -0.51      0.61 o 
 -10   3   6      609.62      584.73      7.07 o 
  -9   3   6      798.47      757.03     13.89 o 
  -8   3   6      439.14      457.27      6.72 o 
  -7   3   6      173.48      185.37      3.63 o 
  -6   3   6       30.08       28.32      2.12 o 
  -5   3   6       65.24       96.31      3.59 o 
  -4   3   6      573.94      670.39      8.59 o 
  -3   3   6     1493.14     1587.52     18.24 o 
  -2   3   6      584.61      622.20      7.91 o 
  -1   3   6      272.98      241.70      5.71 o 
   0   3   6     5160.93     5773.65     68.96 o 
   1   3   6      873.18     1009.62     13.54 o 
   2   3   6       16.83       21.27      1.75 o 
   3   3   6        0.16       -0.42      0.42 o 
   4   3   6     1340.15     1328.75     17.60 o 
   5   3   6     1979.90     2069.69     26.59 o 
   6   3   6      593.45      716.78     17.75 o 
   7   3   6        9.56        6.30      0.72 o 
   8   3   6      561.02      576.07      7.00 o 
   9   3   6      279.71      280.05      4.34 o 
  10   3   6      761.33      818.03      9.58 o 
  11   3   6     1213.99     1283.59     14.21 o 
  12   3   6      108.70       82.99      3.64 o 
  13   3   6     1513.51     1402.89     15.60 o 
  14   3   6       48.35       40.21      2.03 o 
  15   3   6      101.30       85.04      2.52 o 
  16   3   6      155.91      142.17      3.25 o 
  17   3   6      500.27      478.89      6.90 o 
  18   3   6       27.01       22.53      1.69 o 
  19   3   6        1.78        1.59      1.12 o 
  20   3   6       49.63       46.19      2.29 o 
  21   3   6       14.77       18.21      2.27 o 
  22   3   6       71.00       82.06      3.22 o 
  23   3   6       65.49       64.55      3.37 o 
  24   3   6      175.15      178.47      5.19 o 
  25   3   6       75.50       78.74      3.72 o 
  26   3   6        2.91        2.87      1.75 o 
  27   3   6       36.04       30.61      2.97 o 
  28   3   6       41.07       35.23      3.15 o 
  29   3   6        0.01       -0.07      1.94 o 
  30   3   6      119.96      121.45      9.18 o 
  31   3   6      242.30      239.63      7.10 o 
 -32   4   6      117.06      122.62      6.55 o 
 -31   4   6       27.21       24.54      3.77 o 
 -30   4   6      191.83      209.44      8.19 o 
 -29   4   6       96.43      107.15      6.21 o 
 -28   4   6        8.82        6.29      2.46 o 
 -27   4   6        0.20       -0.94      1.65 o 
 -26   4   6       27.85       24.72      2.43 o 
 -25   4   6       24.56       27.15      2.40 o 
 -24   4   6      711.94      730.86     11.40 o 
 -23   4   6      331.84      318.24      7.56 o 
 -22   4   6      199.58      177.97      4.02 o 
 -21   4   6       27.29       21.11      2.07 o 
 -20   4   6       53.98       49.10      2.73 o 
 -19   4   6       89.59       64.63      3.35 o 
 -18   4   6        2.68        1.17      1.50 o 
 -17   4   6      311.81      265.23      6.16 o 
 -16   4   6      538.11      486.44      8.95 o 
 -15   4   6        1.10        5.37      1.47 o 
 -14   4   6      188.32      158.61      4.40 o 
 -13   4   6      754.54      657.34     10.69 o 
 -12   4   6     1398.96     1436.88     19.97 o 
 -11   4   6     1878.55     1801.79     24.18 o 
 -10   4   6      287.77      327.03      6.26 o 
  -9   4   6      275.89      286.95     15.08 o 
  -8   4   6       48.27       38.30      2.09 o 
  -7   4   6       79.06       74.90      2.31 o 
  -6   4   6       20.30       17.65      2.36 o 
  -5   4   6      748.68      814.89     10.33 o 
  -4   4   6     3162.99     3356.22     37.10 o 
  -3   4   6        5.42        5.29      1.34 o 
  -2   4   6      792.96      737.45     11.82 o 
  -1   4   6        7.68        3.44      2.34 o 
   0   4   6      312.65      367.25      7.34 o 
   1   4   6      426.18      416.93     16.63 o 
   2   4   6     1117.24     1179.57     16.96 o 
   3   4   6      147.45      120.69      2.69 o 
   4   4   6       28.58       45.92      2.72 o 
   5   4   6       36.92       43.40      2.48 o 
   6   4   6      600.27      537.45     12.96 o 
   7   4   6      783.89      770.58     13.37 o 
   8   4   6      671.75      632.90      9.70 o 
   9   4   6      263.00      292.42      5.63 o 
  10   4   6        0.05       -0.21      1.01 o 
  11   4   6      338.51      349.15      6.55 o 
  12   4   6      451.35      482.92      8.35 o 
  13   4   6       96.12       87.04      3.19 o 
  14   4   6       20.58       21.61      1.95 o 
  15   4   6      192.51      185.37      4.12 o 
  16   4   6        2.02        3.23      1.22 o 
  17   4   6      803.37      729.74     10.46 o 
  18   4   6      143.52      135.79      3.75 o 
  19   4   6        9.41       11.39      1.64 o 
  20   4   6        9.65        8.34      1.62 o 
  21   4   6      223.15      222.40      5.19 o 
  22   4   6     1060.53     1049.19     14.67 o 
  23   4   6      177.46      174.72      9.31 o 
  24   4   6      130.90      142.36      4.81 o 
  25   4   6        2.35        4.38      2.26 o 
  26   4   6        3.40        0.20      2.82 o 
  27   4   6       85.25       79.87      5.22 o 
  28   4   6       83.26       90.47     10.05 o 
  29   4   6       33.79       33.63      7.85 o 
  30   4   6       69.34       62.40      4.96 o 
 -31   5   6      426.07      434.78     12.78 o 
 -30   5   6       50.65       48.33      4.71 o 
 -29   5   6        0.08       -1.70      2.25 o 
 -28   5   6       31.24       31.01      3.51 o 
 -27   5   6      339.07      337.79      8.19 o 
 -26   5   6      396.47      393.66      7.99 o 
 -25   5   6      357.18      356.29     10.37 o 
 -24   5   6      188.43      196.86      6.21 o 
 -23   5   6        2.71        2.22      1.90 o 
 -22   5   6       40.22       39.97      3.17 o 
 -21   5   6      193.66      186.37      5.63 o 
 -20   5   6      137.97      141.83      4.79 o 
 -19   5   6      694.35      696.13     12.22 o 
 -18   5   6      605.19      641.19     11.40 o 
 -17   5   6      233.81      233.32      5.92 o 
 -16   5   6      315.74      314.09      6.93 o 
 -15   5   6      462.96      463.89      8.74 o 
 -14   5   6      162.58      114.71      3.88 o 
 -13   5   6      516.19      508.93      9.10 o 
 -12   5   6       11.22        5.76      1.45 o 
 -11   5   6        7.90       -0.30      1.12 o 
 -10   5   6       20.76       30.44      3.60 o 
  -9   5   6        3.77        3.09      1.32 o 
  -8   5   6     1309.14     1313.20     20.39 o 
  -7   5   6     2018.63     2013.96     32.26 o 
  -6   5   6      710.88      720.46     23.74 o 
  -5   5   6     3640.64     3530.17     50.30 o 
  -4   5   6      179.82      185.92      6.19 o 
  -3   5   6     1121.77     1035.02     20.44 o 
  -2   5   6      804.06      834.86     17.00 o 
  -1   5   6     2323.24     2238.88     40.97 o 
   0   5   6       31.50       63.57      5.04 o 
   1   5   6     1055.73      978.64     19.57 o 
   2   5   6     2054.15     2079.08     38.33 o 
   3   5   6      843.69      806.49     13.49 o 
   4   5   6      832.24      817.92     13.71 o 
   5   5   6       22.95       22.18      2.13 o 
   6   5   6      192.82      144.71      4.18 o 
   7   5   6        2.21        3.58      1.30 o 
   8   5   6       87.02       80.19      3.48 o 
   9   5   6       77.19       71.32      3.28 o 
  10   5   6       26.98       29.37      2.43 o 
  11   5   6      543.82      536.75     10.69 o 
  12   5   6        7.72        6.55      1.72 o 
  13   5   6        6.40        6.31      1.76 o 
  14   5   6      239.19      219.97      7.52 o 
  15   5   6       35.60       37.96      2.59 o 
  16   5   6       79.61       64.87      3.28 o 
  17   5   6      495.77      495.09      9.31 o 
  18   5   6      396.67      389.57     11.33 o 
  19   5   6      455.47      471.11      9.53 o 
  20   5   6      469.59      475.71      8.17 o 
  21   5   6      647.73      677.69     10.60 o 
  22   5   6      220.97      213.78      5.35 o 
  23   5   6        3.39        1.45      1.63 o 
  24   5   6      109.88      101.08      4.00 o 
  25   5   6      249.44      250.98      7.79 o 
  26   5   6      378.11      374.05     22.00 o 
  27   5   6       79.09       89.94      5.59 o 
  28   5   6       60.58       55.06      4.76 o 
  29   5   6        2.84       -0.03      3.40 o 
 -30   6   6        0.20        0.45      3.20 o 
 -29   6   6        1.00       -0.13      3.50 o 
 -28   6   6      144.02      159.77      7.78 o 
 -27   6   6       37.32       30.27      5.99 o 
 -26   6   6        3.31        5.51      3.56 o 
 -25   6   6       63.82       64.29      4.99 o 
 -24   6   6      225.45      223.57      6.77 o 
 -23   6   6      167.80      155.10      5.59 o 
 -22   6   6      176.37      164.60      5.60 o 
 -21   6   6        5.84        5.43      2.00 o 
 -20   6   6        0.03        0.61      2.06 o 
 -19   6   6      259.90      262.29      6.73 o 
 -18   6   6       31.94       31.62      3.21 o 
 -17   6   6      486.02      501.72      9.75 o 
 -16   6   6     2006.05     1946.24     27.20 o 
 -15   6   6       76.46       82.78      3.66 o 
 -14   6   6       25.47       30.67      2.48 o 
 -13   6   6     1932.01     1852.25     25.63 o 
 -12   6   6      705.00      700.22     11.62 o 
 -11   6   6      313.62      337.42      8.80 o 
 -10   6   6      157.22      166.57      5.66 o 
  -9   6   6      478.85      463.80     15.87 o 
  -8   6   6      310.71      307.74     22.62 o 
  -7   6   6      601.20      629.88     12.82 o 
  -6   6   6       92.94       81.76      4.69 o 
  -5   6   6        1.95       -0.43      1.16 o 
  -4   6   6     2288.18     2211.12     45.11 o 
  -3   6   6        2.39        0.04      1.15 o 
  -2   6   6      452.70      427.80      8.70 o 
  -1   6   6      445.27      449.23      8.35 o 
   0   6   6      335.12      352.18      6.95 o 
   1   6   6      195.44      193.50      4.66 o 
   2   6   6      920.06      994.76     13.80 o 
   3   6   6       25.29       20.86      1.82 o 
   4   6   6        0.43        5.03      2.26 o 
   5   6   6     2379.64     2295.74     34.18 o 
   6   6   6      989.66      968.57     16.24 o 
   7   6   6       10.47        7.08      1.52 o 
   8   6   6        0.46        3.45      1.43 o 
   9   6   6        2.95        3.70      1.43 o 
  10   6   6       44.80       36.85      2.74 o 
  11   6   6      147.01      168.42      5.24 o 
  12   6   6       38.86       32.46      2.77 o 
  13   6   6        3.12        2.65      1.76 o 
  14   6   6       13.83        8.61      2.08 o 
  15   6   6      100.65      106.90      4.80 o 
  16   6   6      197.82      176.88      6.07 o 
  17   6   6        9.06       10.28      2.37 o 
  18   6   6        6.21        6.45      2.36 o 
  19   6   6      138.81      138.63      5.79 o 
  20   6   6      115.34      116.69      5.59 o 
  21   6   6        0.65        3.26      1.96 o 
  22   6   6       16.38       16.21      3.25 o 
  23   6   6        1.11        2.87      2.15 o 
  24   6   6       79.97       77.08      4.84 o 
  25   6   6      201.49      196.91      5.87 o 
  26   6   6       19.28       19.00      6.01 o 
  27   6   6        1.04        0.12      2.67 o 
  28   6   6       13.00        8.27      3.17 o 
 -28   7   6       17.79       14.91      3.86 o 
 -27   7   6       18.97       21.97      6.58 o 
 -26   7   6       31.36       24.06      4.34 o 
 -25   7   6      102.57      112.66      8.04 o 
 -24   7   6      214.63      221.21     11.83 o 
 -23   7   6       44.86       47.31      4.93 o 
 -22   7   6        0.47       -2.05      2.05 o 
 -21   7   6        0.36        0.37      2.14 o 
 -20   7   6       13.19       15.12      3.74 o 
 -19   7   6       81.75       82.72      4.78 o 
 -18   7   6       77.51       78.02      5.77 o 
 -17   7   6       30.38       26.35      2.89 o 
 -16   7   6      101.95       98.74      6.30 o 
 -15   7   6        3.94        3.34      1.84 o 
 -14   7   6       77.13       80.57      4.14 o 
 -13   7   6       14.80       18.44      2.39 o 
 -12   7   6       95.22      106.52      4.29 o 
 -11   7   6        0.46       -0.37      2.05 o 
 -10   7   6       69.31       67.32      3.76 o 
  -9   7   6       14.69       15.70      4.66 o 
  -8   7   6       66.95       73.15      6.67 o 
  -7   7   6       24.57       21.00      3.29 o 
  -6   7   6        5.85       10.61      2.46 o 
  -5   7   6      337.75      377.20      7.55 o 
  -4   7   6        0.40        0.91      1.15 o 
  -3   7   6      246.55      252.10      5.52 o 
  -2   7   6        0.32       -1.49      1.49 o 
  -1   7   6      319.18      268.61      5.75 o 
   0   7   6      130.95      101.83      5.29 o 
   1   7   6      109.12      113.21      3.13 o 
   2   7   6     1565.64     1472.33     19.61 o 
   3   7   6     1586.00     1544.19     23.92 o 
   4   7   6      206.61      171.69      6.76 o 
   5   7   6       88.90       59.23      2.91 o 
   6   7   6      416.27      352.26      7.64 o 
   7   7   6       74.92       69.35      4.97 o 
   8   7   6       12.07       17.99      2.04 o 
   9   7   6       11.67       10.66      4.59 o 
  10   7   6       48.46       50.64      3.19 o 
  11   7   6      155.43      143.20      5.56 o 
  12   7   6        1.83       -1.33      1.33 o 
  13   7   6       33.85       31.28      4.97 o 
  14   7   6       24.60       24.88      2.79 o 
  15   7   6        0.59       -1.65      1.71 o 
  16   7   6        5.26        4.48      2.16 o 
  17   7   6        0.45        0.59      2.01 o 
  18   7   6      116.66      112.74      5.49 o 
  19   7   6        1.74        4.65      2.48 o 
  20   7   6       79.51       82.91      5.63 o 
  21   7   6      353.61      358.92     10.24 o 
  22   7   6       82.10       76.07      5.99 o 
  23   7   6      125.78      116.90      7.07 o 
  24   7   6       26.16       26.40      4.24 o 
  25   7   6       17.44       17.58      5.34 o 
  26   7   6      203.86      211.84      7.72 o 
 -26   8   6      287.79      305.94     11.55 o 
 -25   8   6      288.49      271.98     10.75 o 
 -24   8   6       95.89       84.44     13.97 o 
 -23   8   6        3.72        2.25      2.98 o 
 -22   8   6      189.38      179.53      8.16 o 
 -21   8   6       94.03      104.74      6.24 o 
 -20   8   6       34.40       35.26      3.53 o 
 -19   8   6        8.63       12.23      2.63 o 
 -18   8   6      209.19      210.16      6.95 o 
 -17   8   6      275.81      288.56     11.42 o 
 -16   8   6        1.80        1.51      1.92 o 
 -15   8   6       65.20       58.84      3.94 o 
 -14   8   6        4.54        0.97      2.02 o 
 -13   8   6        3.84       -0.44      1.72 o 
 -12   8   6       85.45       87.01      4.16 o 
 -11   8   6       11.58       11.53      2.31 o 
 -10   8   6      234.30      239.22      7.19 o 
  -9   8   6      282.58      271.57      7.49 o 
  -8   8   6      247.92      251.59      6.96 o 
  -7   8   6       47.01       45.30      6.20 o 
  -6   8   6       10.82       11.40      1.77 o 
  -5   8   6      557.45      551.88     10.27 o 
  -4   8   6      971.12      986.24     16.29 o 
  -3   8   6      493.54      472.97      8.89 o 
  -2   8   6      323.33      331.28      6.77 o 
  -1   8   6      296.27      313.89      7.45 o 
   0   8   6        6.97        8.09      1.41 o 
   1   8   6        9.92        8.24      1.55 o 
   2   8   6      135.00      119.65      3.25 o 
   3   8   6       25.75       22.64      1.96 o 
   4   8   6       44.59       37.23      2.42 o 
   5   8   6       59.48       51.00      5.90 o 
   6   8   6        8.14        7.13      1.78 o 
   7   8   6       45.92       41.05      2.81 o 
   8   8   6       20.07       18.68      2.22 o 
   9   8   6        3.23        1.73      2.21 o 
  10   8   6        1.88        1.22      1.63 o 
  11   8   6      128.16      126.45      8.23 o 
  12   8   6      207.65      204.44      6.33 o 
  13   8   6        8.93        7.67      2.03 o 
  14   8   6      324.58      314.56     13.15 o 
  15   8   6      229.40      245.21      7.44 o 
  16   8   6       49.45       50.21      3.94 o 
  17   8   6        5.87        4.37      2.97 o 
  18   8   6      102.62      108.07      5.51 o 
  19   8   6      191.79      181.44      7.82 o 
  20   8   6       69.89       58.91      5.25 o 
  21   8   6      108.95      109.02      6.92 o 
  22   8   6      171.28      173.59      8.07 o 
  23   8   6       72.22       74.82      8.73 o 
  24   8   6      265.14      294.38     13.98 o 
  25   8   6        1.36       10.96      3.98 o 
 -24   9   6        4.83        8.90      3.49 o 
 -23   9   6       11.81        7.48      3.61 o 
 -22   9   6       19.75       18.09      3.95 o 
 -21   9   6      241.39      247.29      9.57 o 
 -20   9   6       12.69       12.60      4.86 o 
 -19   9   6      225.98      215.18      8.50 o 
 -18   9   6      217.70      212.68      9.93 o 
 -17   9   6       89.83       90.37      5.62 o 
 -16   9   6      694.94      695.34     14.34 o 
 -15   9   6      864.59      858.75     21.56 o 
 -14   9   6       15.48       14.42      2.60 o 
 -13   9   6      120.81      127.51      5.75 o 
 -12   9   6      629.56      620.38     12.63 o 
 -11   9   6      119.11      120.32      5.25 o 
 -10   9   6      234.00      230.75      7.18 o 
  -9   9   6      270.24      283.49     16.65 o 
  -8   9   6       94.37      106.49      4.44 o 
  -7   9   6      292.00      314.15      8.03 o 
  -6   9   6       85.75       96.83      3.83 o 
  -5   9   6       19.13       15.33      2.61 o 
  -4   9   6        3.47        3.16      2.26 o 
  -3   9   6        6.23        6.49      6.49 o 
  -2   9   6       14.61        8.61      2.75 o 
  -1   9   6      257.84      257.72     14.17 o 
   0   9   6      275.48      268.39      5.99 o 
   1   9   6       18.85       18.23      1.74 o 
   2   9   6       39.60       35.82      2.09 o 
   3   9   6      601.57      624.53      9.95 o 
   4   9   6      171.31      170.42      4.86 o 
   5   9   6       23.94       20.25      2.42 o 
   6   9   6        3.52        1.19      1.61 o 
   7   9   6      354.25      353.89      8.13 o 
   8   9   6      340.14      319.28      7.76 o 
   9   9   6      139.72      145.71      5.87 o 
  10   9   6       43.70       40.08      3.15 o 
  11   9   6       23.01       22.69      4.37 o 
  12   9   6       12.62       15.69      3.18 o 
  13   9   6       11.22       11.32      2.39 o 
  14   9   6       12.51       12.66      2.79 o 
  15   9   6       12.33        8.84      3.29 o 
  16   9   6       86.69       72.17      6.97 o 
  17   9   6       34.41       37.45      4.15 o 
  18   9   6        4.04        3.84      3.03 o 
  19   9   6        1.08       -1.25      2.64 o 
  20   9   6        3.12        1.59      2.96 o 
  21   9   6       14.25       14.38      3.72 o 
  22   9   6       78.27       75.82      6.94 o 
 -21  10   6      174.35      178.75      8.36 o 
 -20  10   6        3.22       -0.23      2.79 o 
 -19  10   6       20.63       17.31      3.57 o 
 -18  10   6       56.49       40.63      6.01 o 
 -17  10   6      101.15       96.86      5.97 o 
 -16  10   6      426.10      406.54     11.76 o 
 -15  10   6       13.92        8.54      2.82 o 
 -14  10   6       24.32       28.26      3.62 o 
 -13  10   6      932.17      968.92     18.11 o 
 -12  10   6      118.60      137.85      6.71 o 
 -11  10   6      173.28      171.88      6.52 o 
 -10  10   6      597.25      615.49     13.98 o 
  -9  10   6       11.65       14.61      2.51 o 
  -8  10   6        0.03       -1.56      2.45 o 
  -7  10   6      102.08      107.59      4.77 o 
  -6  10   6       91.99       93.57      3.94 o 
  -5  10   6       32.27       30.30      2.42 o 
  -4  10   6      130.87      128.17      4.44 o 
  -3  10   6       75.63       70.55      5.55 o 
  -2  10   6      326.12      334.87     11.06 o 
  -1  10   6      433.90      441.82     13.17 o 
   0  10   6      405.56      410.79     13.69 o 
   1  10   6       29.29       25.58      2.29 o 
   2  10   6      461.11      484.90      9.63 o 
   3  10   6      114.43      109.69      3.47 o 
   4  10   6        6.51        5.33      1.46 o 
   5  10   6      114.30      108.93      4.16 o 
   6  10   6      148.57      144.02      4.91 o 
   7  10   6      217.17      214.08      6.15 o 
   8  10   6       33.10       34.90      4.19 o 
   9  10   6       55.15       50.54      3.54 o 
  10  10   6      112.17      116.82      4.89 o 
  11  10   6       27.38       26.71      2.97 o 
  12  10   6       41.94       37.58      3.61 o 
  13  10   6       89.81       86.14      9.50 o 
  14  10   6      297.81      299.73      9.57 o 
  15  10   6      237.42      239.82     15.06 o 
  16  10   6        0.17        1.38      2.44 o 
  17  10   6       46.91       43.78      4.45 o 
  18  10   6       32.16       32.15      7.52 o 
  19  10   6       12.49       17.16      3.76 o 
 -17  11   6      198.71      212.99      8.59 o 
 -16  11   6      503.92      526.22     14.13 o 
 -15  11   6      268.22      279.31      9.46 o 
 -14  11   6        4.38        2.70      2.66 o 
 -13  11   6      299.15      331.66     10.06 o 
 -12  11   6      269.07      295.74      9.23 o 
 -11  11   6       25.23       34.60      3.68 o 
 -10  11   6       97.75       97.74      5.06 o 
  -9  11   6        8.21        9.42      2.44 o 
  -8  11   6       28.56       21.87      2.79 o 
  -7  11   6       12.91        9.08      2.18 o 
  -6  11   6       46.70       55.89      3.45 o 
  -5  11   6       45.59       41.51      5.40 o 
  -4  11   6       70.70       69.29      6.66 o 
  -3  11   6       79.80       89.41     10.27 o 
  -2  11   6       52.12       46.74      5.13 o 
  -1  11   6      156.05      140.55     12.10 o 
   0  11   6       24.19       19.11      5.25 o 
   1  11   6       19.24       18.65      6.44 o 
   2  11   6      696.10      714.87     13.27 o 
   3  11   6      598.49      632.43     13.27 o 
   4  11   6      159.84      177.22      4.94 o 
   5  11   6        7.86        4.84      2.24 o 
   6  11   6        9.99       14.83      3.16 o 
   7  11   6      151.66      154.90      5.74 o 
   8  11   6      209.12      231.88      7.30 o 
   9  11   6       42.52       46.78      3.78 o 
  10  11   6       18.98       19.21      5.22 o 
  11  11   6        0.13        0.49      2.17 o 
  12  11   6       73.23       74.07      4.84 o 
  13  11   6      213.49      223.07      8.00 o 
  14  11   6        0.19       -0.21      2.33 o 
  15  11   6       87.76       84.18      5.59 o 
  16  11   6      237.02      240.46      8.93 o 
 -12  12   6        0.01       -1.68      2.42 o 
 -11  12   6       83.01       75.88      5.13 o 
 -10  12   6        9.76        8.18      2.67 o 
  -9  12   6       43.56       49.61      4.02 o 
  -8  12   6       54.17       61.94      6.06 o 
  -7  12   6       23.19       23.28      4.88 o 
  -6  12   6       66.59       67.77      7.01 o 
  -5  12   6        0.16        3.82      3.53 o 
  -4  12   6       86.84       73.08      7.06 o 
  -3  12   6      102.55      123.16      8.59 o 
  -2  12   6       28.97       14.60      4.37 o 
  -1  12   6       90.18       88.35      7.30 o 
   0  12   6        4.54        4.50      3.70 o 
   1  12   6       46.78       43.88      5.89 o 
   2  12   6        0.91        0.67      3.47 o 
   3  12   6       15.96       21.18      4.85 o 
   4  12   6       86.75       93.99      4.43 o 
   5  12   6       47.04       46.06      3.57 o 
   6  12   6        2.14        1.47      1.84 o 
   7  12   6        2.81       -0.40      1.86 o 
   8  12   6        6.82        5.26      2.43 o 
   9  12   6      144.16      157.22      6.34 o 
  10  12   6        7.28        8.33      2.69 o 
 -33   1   7        0.06       -1.05      4.23 o 
 -32   1   7        7.59        9.03      4.68 o 
 -31   1   7      285.32      314.92     20.52 o 
 -30   1   7      148.08      147.76      4.95 o 
 -29   1   7       45.17       47.12      3.84 o 
 -28   1   7      236.51      253.32      5.91 o 
 -27   1   7      107.10      111.15      3.70 o 
 -26   1   7        1.71        0.11      1.43 o 
 -25   1   7      144.98      140.87      4.97 o 
 -24   1   7       80.27       73.05      3.02 o 
 -23   1   7      172.59      177.20      4.24 o 
 -22   1   7       57.00       59.35      2.63 o 
 -21   1   7      263.99      279.21      5.27 o 
 -20   1   7        1.80        0.87      0.82 o 
 -19   1   7      272.14      287.73      4.25 o 
 -18   1   7      118.16      100.82      3.01 o 
 -17   1   7       12.71        6.42      0.99 o 
 -16   1   7     1117.94     1037.66     11.95 o 
 -15   1   7       13.81       14.78      1.16 o 
 -14   1   7      244.10      203.70      3.26 o 
 -13   1   7      667.85      651.73      7.92 o 
 -12   1   7      390.03      368.32      4.74 o 
 -11   1   7      230.26      221.06      3.45 o 
 -10   1   7       57.25       41.56      1.38 o 
  -9   1   7       40.36       23.40      1.25 o 
  -8   1   7        0.48        0.25      0.47 o 
  -7   1   7      706.65      781.65      9.02 o 
  -6   1   7       57.58       58.69      2.62 o 
  -5   1   7        6.65        4.49      0.67 o 
  -4   1   7      172.57      143.54      2.85 o 
  -3   1   7     2533.20     2713.42     26.90 o 
  -2   1   7     1928.75     2160.34     21.66 o 
  -1   1   7     1164.56     1167.05     11.49 o 
   0   1   7      105.53       96.89      1.77 o 
   1   1   7       77.12       62.26      1.66 o 
   2   1   7      464.05      528.52      5.49 o 
   3   1   7      537.57      567.67      5.85 o 
   4   1   7       67.98       55.24      1.37 o 
   5   1   7      854.03      851.88      7.78 o 
   6   1   7     1465.10     1463.27     12.60 o 
   7   1   7      427.02      433.67      4.34 o 
   8   1   7      211.55      227.69      2.79 o 
   9   1   7       15.29        8.03      0.62 o 
  10   1   7      166.22      189.56      2.44 o 
  11   1   7        6.44        6.88      0.74 o 
  12   1   7      370.64      355.78      3.80 o 
  13   1   7       58.41       36.00      1.25 o 
  14   1   7      525.49      504.01      5.49 o 
  15   1   7        0.75       -0.19      0.75 o 
  16   1   7     1327.14     1277.72     11.79 o 
  17   1   7     1063.97     1064.06     10.81 o 
  18   1   7      235.04      269.47      4.00 o 
  19   1   7      160.55      176.87      3.33 o 
  20   1   7      169.67      160.01      3.19 o 
  21   1   7        0.24        1.05      0.95 o 
  22   1   7       33.79       37.27      1.82 o 
  23   1   7        0.04       -0.03      1.22 o 
  24   1   7        0.56       -0.34      1.20 o 
  25   1   7      105.70      119.13      3.36 o 
  26   1   7       23.65       20.05      1.81 o 
  27   1   7       74.30       76.42      3.72 o 
  28   1   7       32.98       34.50      2.86 o 
  29   1   7       22.24       20.49      2.55 o 
  30   1   7       12.15       14.50      2.39 o 
  31   1   7      112.59      129.32      4.74 o 
 -33   2   7      364.86      402.26     11.28 o 
 -32   2   7       35.64       42.30      4.06 o 
 -31   2   7      515.19      547.02     13.73 o 
 -30   2   7      780.71      806.50     18.15 o 
 -29   2   7       36.17       37.71      5.12 o 
 -28   2   7      778.43      832.51     14.26 o 
 -27   2   7        9.87        7.14      1.97 o 
 -26   2   7       18.69       21.36      1.97 o 
 -25   2   7      310.81      325.77      6.21 o 
 -24   2   7      364.38      363.74      6.56 o 
 -23   2   7      119.69      109.21      3.14 o 
 -22   2   7      233.12      241.25      4.61 o 
 -21   2   7        0.72        1.02      1.03 o 
 -20   2   7      218.05      201.89      4.55 o 
 -19   2   7      642.39      641.43      9.49 o 
 -18   2   7     1757.73     1687.85     20.66 o 
 -17   2   7        4.85        1.48      1.05 o 
 -16   2   7      624.29      676.77      8.69 o 
 -15   2   7       19.56        8.31      1.12 o 
 -14   2   7      431.42      443.66      6.19 o 
 -13   2   7        5.39        8.24      1.04 o 
 -12   2   7     2189.95     2174.19     22.77 o 
 -11   2   7      765.14      686.69      8.34 o 
 -10   2   7      885.84      820.42      9.56 o 
  -9   2   7      111.38      131.27      2.60 o 
  -8   2   7      356.78      371.89      5.02 o 
  -7   2   7     1006.74      976.79     11.85 o 
  -6   2   7     1448.08     1389.59     14.50 o 
  -5   2   7      629.12      618.72      7.10 o 
  -4   2   7     2065.55     2254.66     22.59 o 
  -3   2   7        0.95       -0.77      0.77 o 
  -2   2   7        3.62        3.00      0.71 o 
  -1   2   7        1.59       -3.00      3.01 o 
   0   2   7     2120.03     2297.87     23.14 o 
   1   2   7     4590.55     5040.45     49.12 o 
   2   2   7      496.41      468.03      5.76 o 
   3   2   7     1008.17      963.72     10.53 o 
   4   2   7       21.06       22.99      1.11 o 
   5   2   7      110.19      113.24      2.24 o 
   6   2   7      140.92      112.40      2.37 o 
   7   2   7        1.62        6.03      0.82 o 
   8   2   7      911.47      986.35     10.20 o 
   9   2   7      320.12      306.75      4.15 o 
  10   2   7      549.74      502.96      6.02 o 
  11   2   7      119.02      125.67      2.50 o 
  12   2   7      311.22      289.02      4.16 o 
  13   2   7      452.57      405.63      5.32 o 
  14   2   7      495.85      471.90      6.00 o 
  15   2   7     2017.47     2070.14     20.29 o 
  16   2   7      573.70      605.69      7.35 o 
  17   2   7     1325.64     1237.39     14.09 o 
  18   2   7       35.47       43.65      1.98 o 
  19   2   7      541.48      530.39      7.34 o 
  20   2   7      259.96      261.08      9.71 o 
  21   2   7      359.35      366.96      6.31 o 
  22   2   7       14.36       18.78      2.77 o 
  23   2   7       39.16       37.47      2.70 o 
  24   2   7       98.63      100.80      4.02 o 
  25   2   7       53.00       46.79      4.88 o 
  26   2   7        9.68        6.36      2.37 o 
  27   2   7       27.10       24.69      2.60 o 
  28   2   7      202.37      211.08      6.46 o 
  29   2   7        3.50       -0.77      2.35 o 
  30   2   7      156.13      170.97      5.99 o 
 -32   3   7       23.59       25.09      4.01 o 
 -31   3   7      174.35      185.75      7.34 o 
 -30   3   7        7.38        7.76      2.94 o 
 -29   3   7        0.35       -2.32      2.32 o 
 -28   3   7       42.72       34.87      3.36 o 
 -27   3   7       60.91       54.21      4.14 o 
 -26   3   7      126.54      121.37      4.47 o 
 -25   3   7      188.33      192.63      6.48 o 
 -24   3   7        1.08       -0.68      1.39 o 
 -23   3   7       65.01       50.29      2.77 o 
 -22   3   7        1.42        0.08      1.54 o 
 -21   3   7      444.17      429.05      8.71 o 
 -20   3   7      495.11      516.95     13.43 o 
 -19   3   7      353.25      382.60      7.03 o 
 -18   3   7       10.21       22.72      1.54 o 
 -17   3   7      344.51      359.65      6.74 o 
 -16   3   7      585.74      577.46      7.66 o 
 -15   3   7      237.10      200.59      4.81 o 
 -14   3   7      295.05      219.30      3.83 o 
 -13   3   7     1744.65     1658.11     17.88 o 
 -12   3   7       28.08       41.82      2.18 o 
 -11   3   7       20.26       24.22      1.57 o 
 -10   3   7      193.01      160.42      2.92 o 
  -9   3   7     1256.66     1242.63     13.54 o 
  -8   3   7       28.21       28.21      1.97 o 
  -7   3   7       56.39       58.81      1.91 o 
  -6   3   7      622.85      706.51      9.74 o 
  -5   3   7      471.43      494.18      8.97 o 
  -4   3   7     3201.18     3224.24     39.59 o 
  -3   3   7     1308.71     1271.05     25.00 o 
  -2   3   7      733.53      831.12     12.17 o 
  -1   3   7      671.10      605.93      8.96 o 
   0   3   7      224.75      201.01      3.74 o 
   1   3   7      883.55      949.89     12.81 o 
   2   3   7     2589.50     2658.74     32.90 o 
   3   3   7     3073.37     3086.80     41.12 o 
   4   3   7      343.89      372.85      4.75 o 
   5   3   7     1272.76     1224.35     12.09 o 
   6   3   7     2147.04     2097.26     19.80 o 
   7   3   7      444.11      457.93      5.38 o 
   8   3   7      391.94      367.22      5.69 o 
   9   3   7      534.95      523.38      7.45 o 
  10   3   7      532.13      530.54      7.62 o 
  11   3   7       72.02       67.56      2.42 o 
  12   3   7      661.22      686.86      9.50 o 
  13   3   7      127.18      119.11      3.16 o 
  14   3   7      315.64      335.76      5.83 o 
  15   3   7     1842.31     1827.74     21.89 o 
  16   3   7     1817.06     1722.74     20.92 o 
  17   3   7     1190.61     1189.72     15.62 o 
  18   3   7        5.71       10.73      1.41 o 
  19   3   7       78.23       74.07      3.11 o 
  20   3   7      217.86      198.64      4.66 o 
  21   3   7      377.34      393.50      7.09 o 
  22   3   7       70.05       65.73      3.52 o 
  23   3   7       29.21       23.96      2.42 o 
  24   3   7        0.40        2.71      1.77 o 
  25   3   7      233.24      234.97      7.97 o 
  26   3   7      327.55      351.71      8.58 o 
  27   3   7      136.23      137.25      5.18 o 
  28   3   7        7.65        9.86      6.16 o 
  29   3   7      137.47      152.44      6.79 o 
  30   3   7       17.13       16.32      3.28 o 
 -31   4   7      292.47      300.28     10.10 o 
 -30   4   7       87.40       88.29      5.79 o 
 -29   4   7        0.50       -1.65      2.67 o 
 -28   4   7       90.59       80.64      4.81 o 
 -27   4   7      308.55      321.80      7.85 o 
 -26   4   7        7.07        7.71      2.03 o 
 -25   4   7       25.08       32.72      2.61 o 
 -24   4   7       37.69       39.94      3.28 o 
 -23   4   7        7.89        7.62      2.03 o 
 -22   4   7        0.11       -0.11      1.55 o 
 -21   4   7        2.91        0.85      1.50 o 
 -20   4   7       48.35       35.62      3.00 o 
 -19   4   7       60.39       60.25      3.41 o 
 -18   4   7       57.17       70.04      3.53 o 
 -17   4   7       89.32       94.73      3.74 o 
 -16   4   7      839.43      753.48     12.82 o 
 -15   4   7      434.98      381.37      7.61 o 
 -14   4   7      106.64       87.96      3.40 o 
 -13   4   7     1729.76     1565.97     21.80 o 
 -12   4   7       79.03       99.68      3.45 o 
 -11   4   7        4.49        1.55      1.18 o 
 -10   4   7      127.39      110.37      3.49 o 
  -9   4   7     1652.24     1693.81     22.10 o 
  -8   4   7     1183.47     1265.54     27.20 o 
  -7   4   7       86.41      109.38      3.46 o 
  -6   4   7      200.40      202.95      6.12 o 
  -5   4   7       43.38       51.06      3.24 o 
  -4   4   7      581.72      508.04      8.05 o 
  -3   4   7      314.90      265.46      5.05 o 
  -2   4   7       62.59       56.15      2.26 o 
  -1   4   7        7.81        2.48      1.07 o 
   0   4   7        0.77       -0.92      0.92 o 
   1   4   7     3075.85     3070.27     80.18 o 
   2   4   7      782.62      795.83     13.65 o 
   3   4   7      610.43      670.69     15.33 o 
   4   4   7     1031.29     1065.51     14.99 o 
   5   4   7      425.15      379.95      6.45 o 
   6   4   7        0.09       -1.02      1.02 o 
   7   4   7        0.19       -0.32      1.67 o 
   8   4   7       40.24       34.80      2.11 o 
   9   4   7       13.99       21.37      1.79 o 
  10   4   7      601.91      611.43      9.89 o 
  11   4   7      415.24      419.83      7.65 o 
  12   4   7      103.00      100.60      3.45 o 
  13   4   7      292.28      273.35      5.94 o 
  14   4   7      153.65      163.67      3.85 o 
  15   4   7      209.62      217.07      4.61 o 
  16   4   7      244.70      231.61      4.89 o 
  17   4   7       25.00       20.94      1.87 o 
  18   4   7        0.02       -0.87      1.22 o 
  19   4   7       39.00       37.98      2.42 o 
  20   4   7      361.53      360.11      6.87 o 
  21   4   7        0.05       -1.42      1.42 o 
  22   4   7      358.98      356.13      7.77 o 
  23   4   7      111.07      116.82      4.52 o 
  24   4   7       16.91       16.92      2.78 o 
  25   4   7        5.68        4.14      2.29 o 
  26   4   7        2.39        2.06      2.47 o 
  27   4   7       35.30       29.78      3.79 o 
  28   4   7       21.90       22.27      6.89 o 
  29   4   7       11.20        8.82      3.03 o 
 -30   5   7      270.28      276.44      9.80 o 
 -29   5   7      109.65      107.82      6.23 o 
 -28   5   7      400.15      410.49     10.31 o 
 -27   5   7       27.99       24.12      2.97 o 
 -26   5   7      265.71      266.21      7.09 o 
 -25   5   7       68.98       66.00      6.34 o 
 -24   5   7       26.14       17.07      3.12 o 
 -23   5   7       18.88       20.74      2.71 o 
 -22   5   7       28.14       19.28      3.13 o 
 -21   5   7       90.27       89.94      4.92 o 
 -20   5   7       43.14       35.44      2.94 o 
 -19   5   7        9.09        8.75      1.94 o 
 -18   5   7       55.94       54.87      3.35 o 
 -17   5   7      554.68      535.76     10.05 o 
 -16   5   7     1658.69     1595.41     22.87 o 
 -15   5   7      155.85      144.19      4.55 o 
 -14   5   7      610.49      664.89     11.33 o 
 -13   5   7      896.01      809.08     14.79 o 
 -12   5   7      280.59      243.94      6.51 o 
 -11   5   7       39.78       33.14      2.72 o 
 -10   5   7     1558.55     1534.23     23.14 o 
  -9   5   7     1161.81     1084.13     21.03 o 
  -8   5   7     1119.63     1038.14     20.08 o 
  -7   5   7       74.20       63.93      3.56 o 
  -6   5   7        1.51       -1.37      1.37 o 
  -5   5   7     2909.96     2736.10     40.03 o 
  -4   5   7       20.62       15.97      1.97 o 
  -3   5   7      247.14      239.34      6.79 o 
  -2   5   7      226.54      238.25      5.70 o 
  -1   5   7       14.38       12.81      1.83 o 
   0   5   7     1995.64     2074.65     30.98 o 
   1   5   7        8.76        3.84      2.26 o 
   2   5   7      260.33      232.69      5.63 o 
   3   5   7     2512.53     2595.98     32.77 o 
   4   5   7        0.38        4.50      1.46 o 
   5   5   7       29.78       25.86      2.21 o 
   6   5   7      502.62      410.14      8.47 o 
   7   5   7       41.01       54.21      2.97 o 
   8   5   7       36.20       26.48      2.75 o 
   9   5   7        0.67       -0.61      1.24 o 
  10   5   7      234.41      226.00      7.20 o 
  11   5   7      321.32      315.07      6.98 o 
  12   5   7        0.60        2.16      1.32 o 
  13   5   7        0.91        1.04      1.43 o 
  14   5   7        0.03       -0.04      1.35 o 
  15   5   7       71.72       54.20      3.10 o 
  16   5   7        3.81        5.57      1.75 o 
  17   5   7       35.31       31.32      2.74 o 
  18   5   7       11.40        7.65      2.05 o 
  19   5   7        2.24        0.99      1.80 o 
  20   5   7       20.53       21.24      2.18 o 
  21   5   7      130.04      132.11      4.22 o 
  22   5   7        3.34        2.58      1.70 o 
  23   5   7       18.13       23.02      2.64 o 
  24   5   7       10.77        5.38      2.27 o 
  25   5   7        8.89        4.85      2.84 o 
  26   5   7       68.35       66.77      5.95 o 
  27   5   7        7.71        5.24      2.90 o 
  28   5   7        9.55        8.23      3.23 o 
 -29   6   7       62.80       54.84      5.44 o 
 -28   6   7       22.65       20.09      4.12 o 
 -27   6   7       14.00       11.80      3.99 o 
 -26   6   7       23.50       26.20      6.67 o 
 -25   6   7       21.30       21.34      5.97 o 
 -24   6   7        0.25       -2.06      2.06 o 
 -23   6   7       78.13       79.91      5.10 o 
 -22   6   7      485.25      481.65     11.52 o 
 -21   6   7       85.00       84.49      5.02 o 
 -20   6   7       81.87       79.48      4.76 o 
 -19   6   7      104.91      100.21      8.88 o 
 -18   6   7        0.67        0.22      1.91 o 
 -17   6   7      177.92      151.42      5.62 o 
 -16   6   7      704.86      696.87     19.89 o 
 -15   6   7      444.89      441.10     10.00 o 
 -14   6   7       16.34       23.16      2.63 o 
 -13   6   7        1.79        0.35      1.63 o 
 -12   6   7        3.31        8.64      2.76 o 
 -11   6   7       14.30       13.37      2.45 o 
 -10   6   7      544.95      609.56     13.61 o 
  -9   6   7       49.27       45.07      3.31 o 
  -8   6   7        5.03        3.00      1.66 o 
  -7   6   7      231.88      251.95      8.90 o 
  -6   6   7      260.26      259.31      8.73 o 
  -5   6   7      898.98      874.50     14.98 o 
  -4   6   7       32.35       28.68      2.20 o 
  -3   6   7       67.07       62.68      3.11 o 
  -2   6   7        4.06        1.07      1.28 o 
  -1   6   7      165.80      173.86      4.71 o 
   0   6   7       42.32       34.64      2.85 o 
   1   6   7      638.13      566.66     10.49 o 
   2   6   7      866.84      911.14     15.43 o 
   3   6   7      626.13      613.51      9.75 o 
   4   6   7     1492.82     1324.44     18.21 o 
   5   6   7      302.60      345.82     12.67 o 
   6   6   7      551.74      489.10      9.75 o 
   7   6   7       22.46       15.17      1.96 o 
   8   6   7      607.91      543.30     10.81 o 
   9   6   7      164.21      148.09      8.23 o 
  10   6   7       63.22       54.99      3.32 o 
  11   6   7        5.54        3.27      1.71 o 
  12   6   7        8.36       12.49      2.22 o 
  13   6   7      379.49      346.70     10.29 o 
  14   6   7      742.69      719.28     14.32 o 
  15   6   7      127.03      131.44      5.93 o 
  16   6   7        0.81       -1.68      1.68 o 
  17   6   7       67.34       66.09      5.31 o 
  18   6   7       66.55       65.84      4.52 o 
  19   6   7      151.04      145.74      8.26 o 
  20   6   7       50.95       52.55      3.60 o 
  21   6   7       77.04       80.26      4.42 o 
  22   6   7      148.57      147.13      5.58 o 
  23   6   7       84.20       84.02      5.05 o 
  24   6   7       51.00       54.83      3.57 o 
  25   6   7       15.52       18.41      2.91 o 
  26   6   7        0.98        3.40      2.40 o 
  27   6   7        1.32        1.55      2.82 o 
 -28   7   7        3.45        4.76      5.91 o 
 -27   7   7       80.11       76.98      9.75 o 
 -26   7   7       54.91       56.07      8.46 o 
 -25   7   7       17.33       15.79      3.99 o 
 -24   7   7        8.67        4.61      3.30 o 
 -23   7   7      182.39      178.62      8.89 o 
 -22   7   7      120.56      119.95      8.43 o 
 -21   7   7      389.56      397.50     10.27 o 
 -20   7   7        8.99       11.62      2.73 o 
 -19   7   7      866.12      840.04     16.58 o 
 -18   7   7      144.51      138.62      5.65 o 
 -17   7   7       33.22       30.26      3.18 o 
 -16   7   7      111.34      100.80      4.71 o 
 -15   7   7       80.31       69.76      4.24 o 
 -14   7   7      225.20      215.83      6.64 o 
 -13   7   7      224.53      242.09      7.66 o 
 -12   7   7      258.01      245.18      6.91 o 
 -11   7   7      316.40      329.00      9.16 o 
 -10   7   7       75.17       72.07      4.13 o 
  -9   7   7        3.41        0.49      1.63 o 
  -8   7   7      274.86      258.09      7.33 o 
  -7   7   7       15.10       17.35      3.65 o 
  -6   7   7       28.39       32.03      2.63 o 
  -5   7   7      147.49      142.16      6.51 o 
  -4   7   7      165.47      164.84      4.84 o 
  -3   7   7      951.81      935.06     15.82 o 
  -2   7   7     1194.42     1198.84     19.36 o 
  -1   7   7     1088.65     1053.96     17.39 o 
   0   7   7      113.78       90.75      3.51 o 
   1   7   7       98.02       98.97      4.05 o 
   2   7   7        0.05       -1.82      1.89 o 
   3   7   7      422.36      418.16      7.43 o 
   4   7   7       14.59       11.86      1.56 o 
   5   7   7      294.91      253.88      6.35 o 
   6   7   7        1.80        3.15      1.53 o 
   7   7   7      585.02      560.48     11.09 o 
   8   7   7     1190.37     1144.79     19.44 o 
   9   7   7      715.10      711.54     14.32 o 
  10   7   7       11.43       14.90      2.25 o 
  11   7   7       79.00       82.66      6.36 o 
  12   7   7        3.64        1.59      1.75 o 
  13   7   7       88.31       78.04      4.26 o 
  14   7   7       76.62       73.32      4.30 o 
  15   7   7       75.96       85.79      4.61 o 
  16   7   7      183.18      175.94     11.94 o 
  17   7   7      422.12      426.82     10.77 o 
  18   7   7     1377.70     1357.04     24.46 o 
  19   7   7       59.49       63.12      4.70 o 
  20   7   7        1.17        1.80      2.55 o 
  21   7   7       60.71       57.73      5.75 o 
  22   7   7        2.25        3.04      3.08 o 
  23   7   7       62.75       68.35      5.97 o 
  24   7   7       61.71       69.53      4.91 o 
  25   7   7        0.99       -0.40      2.66 o 
 -26   8   7        5.27        7.80      3.89 o 
 -25   8   7       16.85       14.45      4.03 o 
 -24   8   7      155.92      165.96      8.53 o 
 -23   8   7       49.79       45.86      5.30 o 
 -22   8   7      406.54      415.43     16.70 o 
 -21   8   7      169.23      172.99      7.99 o 
 -20   8   7      147.10      150.19      7.31 o 
 -19   8   7       20.89       17.38      2.97 o 
 -18   8   7       50.58       54.60      4.19 o 
 -17   8   7       93.80       94.04      6.00 o 
 -16   8   7      384.86      372.78      9.57 o 
 -15   8   7        0.08       -0.46      1.94 o 
 -14   8   7        0.52       -1.80      1.80 o 
 -13   8   7     1005.90      978.49     17.90 o 
 -12   8   7       39.62       38.43      3.26 o 
 -11   8   7      176.08      192.44      6.83 o 
 -10   8   7       41.52       39.59      3.50 o 
  -9   8   7      309.64      295.86      9.96 o 
  -8   8   7       41.96       39.61      3.50 o 
  -7   8   7      247.26      250.21      7.18 o 
  -6   8   7      417.72      433.00     10.08 o 
  -5   8   7      214.31      209.01      5.70 o 
  -4   8   7      367.57      369.13      7.98 o 
  -3   8   7       27.91       27.72      2.27 o 
  -2   8   7      354.65      328.56      7.26 o 
  -1   8   7      410.82      393.88      8.21 o 
   0   8   7       15.61       12.66      3.20 o 
   1   8   7       74.28       80.30      3.92 o 
   2   8   7      417.85      441.00      9.07 o 
   3   8   7       62.59       56.24      2.73 o 
   4   8   7        0.11       -1.24      1.24 o 
   5   8   7      953.86      893.76     18.34 o 
   6   8   7      996.94      963.84     16.89 o 
   7   8   7      146.70      144.02      4.98 o 
   8   8   7        8.30        4.93      3.23 o 
   9   8   7      469.59      433.41      9.75 o 
  10   8   7      672.43      635.61     12.90 o 
  11   8   7      694.09      678.79     13.66 o 
  12   8   7      697.60      684.22     13.91 o 
  13   8   7      174.36      163.30      5.97 o 
  14   8   7      108.57      111.49      7.38 o 
  15   8   7       62.86       75.38      4.59 o 
  16   8   7       97.21      108.43      5.39 o 
  17   8   7       19.45       16.59      3.02 o 
  18   8   7       62.69       61.33      6.10 o 
  19   8   7        9.00        6.72      5.38 o 
  20   8   7        0.29        3.98      2.98 o 
  21   8   7       19.42       25.68      4.22 o 
  22   8   7        1.50       -1.92      2.93 o 
  23   8   7      114.46      107.71      7.42 o 
  24   8   7      383.36      442.25     16.63 o 
 -23   9   7       68.61       65.32      6.06 o 
 -22   9   7        2.17        3.85      3.49 o 
 -21   9   7      235.86      260.70     10.00 o 
 -20   9   7       76.17       76.28      5.91 o 
 -19   9   7      147.50      140.59      8.87 o 
 -18   9   7       35.95       34.32      5.16 o 
 -17   9   7       68.96       63.85      5.25 o 
 -16   9   7       44.50       38.87      3.65 o 
 -15   9   7        1.49        3.31      2.29 o 
 -14   9   7       26.09       28.86      5.65 o 
 -13   9   7        6.41       12.19      3.19 o 
 -12   9   7       53.17       56.78      3.93 o 
 -11   9   7       41.44       38.88      3.65 o 
 -10   9   7       92.74      103.29      5.09 o 
  -9   9   7        1.98        3.04      2.16 o 
  -8   9   7        3.31        7.66      2.13 o 
  -7   9   7        2.25        1.26      2.22 o 
  -6   9   7       30.08       41.92      4.03 o 
  -5   9   7        0.09       -0.91      1.46 o 
  -4   9   7       50.39       42.14      2.82 o 
  -3   9   7       24.91       16.30      3.39 o 
  -2   9   7      905.30      935.96     16.23 o 
  -1   9   7      810.64      822.19     14.65 o 
   0   9   7        9.39        8.26      1.83 o 
   1   9   7      153.29      162.61      4.92 o 
   2   9   7      411.49      403.12      8.75 o 
   3   9   7       53.88       58.86      3.24 o 
   4   9   7      123.92      121.60      3.85 o 
   5   9   7       32.96       29.14      2.22 o 
   6   9   7       46.84       52.09      2.82 o 
   7   9   7       40.56       43.20      3.12 o 
   8   9   7      171.04      174.97      8.37 o 
   9   9   7      138.73      132.57      6.67 o 
  10   9   7        0.12        1.36      1.78 o 
  11   9   7       19.26       17.15      2.59 o 
  12   9   7        0.34        1.85      2.34 o 
  13   9   7        8.63       10.88      2.51 o 
  14   9   7      141.99      131.24      5.76 o 
  15   9   7       30.59       32.72      3.75 o 
  16   9   7       17.25       12.63      3.03 o 
  17   9   7       24.38       21.87      3.66 o 
  18   9   7       81.18       71.92      5.63 o 
  19   9   7        4.41        4.65      3.35 o 
  20   9   7      385.75      377.48     12.13 o 
  21   9   7      596.74      593.08     16.33 o 
 -20  10   7        3.23        0.19      3.41 o 
 -19  10   7       25.12       23.09      8.68 o 
 -18  10   7       64.66       58.59      5.24 o 
 -17  10   7      114.60      124.14      6.71 o 
 -16  10   7        5.51        2.83      2.71 o 
 -15  10   7        0.57       -1.39      2.46 o 
 -14  10   7       52.01       58.38      5.57 o 
 -13  10   7       98.26       99.78      8.00 o 
 -12  10   7       47.41       46.92      5.41 o 
 -11  10   7      148.59      171.03      9.90 o 
 -10  10   7      147.10      149.77      6.57 o 
  -9  10   7       57.94       56.67      4.20 o 
  -8  10   7      134.36      142.29      5.66 o 
  -7  10   7       60.58       59.58      3.88 o 
  -6  10   7       31.55       30.30      5.49 o 
  -5  10   7       11.56        8.39      2.08 o 
  -4  10   7       21.17       18.59      3.34 o 
  -3  10   7       72.63       71.74      3.51 o 
  -2  10   7      179.98      191.12      5.42 o 
  -1  10   7       66.68       71.87      4.70 o 
   0  10   7      105.67      112.14      4.18 o 
   1  10   7       61.14       58.48      3.24 o 
   2  10   7       18.89       19.30      2.26 o 
   3  10   7       25.03       25.07      2.45 o 
   4  10   7       70.74       80.57      3.79 o 
   5  10   7      188.41      192.24      5.06 o 
   6  10   7       69.56       68.06      3.52 o 
   7  10   7       35.91       33.54      2.59 o 
   8  10   7       32.65       35.44      3.15 o 
   9  10   7      284.52      298.47      8.09 o 
  10  10   7       55.54       59.05      6.78 o 
  11  10   7        0.81       -0.84      2.06 o 
  12  10   7        0.93       -0.85      2.20 o 
  13  10   7      118.64      101.70     11.57 o 
  14  10   7      194.87      192.64      7.67 o 
  15  10   7       28.83       22.61      3.62 o 
  16  10   7      102.79      106.86      7.70 o 
  17  10   7      352.78      357.32     11.35 o 
  18  10   7        8.82        8.28      3.26 o 
 -16  11   7       75.59       76.95      5.90 o 
 -15  11   7        6.49        6.30      3.11 o 
 -14  11   7       38.54       32.43      4.12 o 
 -13  11   7      228.54      240.27      8.66 o 
 -12  11   7       10.52        6.10      2.80 o 
 -11  11   7       15.29       13.61      4.50 o 
 -10  11   7      253.67      251.05     10.04 o 
  -9  11   7       38.21       47.26      4.06 o 
  -8  11   7       21.78       18.70      2.87 o 
  -7  11   7       29.61       32.11      3.25 o 
  -6  11   7        2.03        2.99      2.01 o 
  -5  11   7       13.82        9.50      2.27 o 
  -4  11   7        7.15        3.48      2.06 o 
  -3  11   7       70.01       67.41      3.95 o 
  -2  11   7        2.20       -1.89      1.89 o 
  -1  11   7      555.92      531.34     11.89 o 
   0  11   7      517.06      549.93     12.20 o 
   1  11   7        4.78        6.81      2.20 o 
   2  11   7        6.49        7.11      2.20 o 
   3  11   7      114.52      115.07      4.92 o 
   4  11   7      552.07      571.73     12.92 o 
   5  11   7      276.31      286.88     10.77 o 
   6  11   7      234.24      230.44      6.28 o 
   7  11   7      128.58      138.01      7.08 o 
   8  11   7      254.94      273.62      7.10 o 
   9  11   7       11.68        9.37      2.68 o 
  10  11   7       55.96       58.11      4.49 o 
  11  11   7        0.65       -1.77      2.45 o 
  12  11   7       42.75       40.32      4.22 o 
  13  11   7       20.38       20.24      4.70 o 
  14  11   7       16.16       16.06      4.06 o 
 -10  12   7      165.46      176.55     13.53 o 
  -9  12   7      229.52      241.24      8.25 o 
  -8  12   7        2.80        2.11      2.47 o 
  -7  12   7        1.21       -0.08      2.18 o 
  -6  12   7        5.36        1.54      2.74 o 
  -5  12   7       69.00       74.72      7.79 o 
  -4  12   7      194.33      204.62     11.41 o 
  -3  12   7      102.41      105.89      8.38 o 
  -2  12   7        2.97        1.54      3.71 o 
  -1  12   7       27.31       25.18      5.34 o 
   0  12   7       24.18       26.48      5.48 o 
   1  12   7      129.37      125.81      8.33 o 
   2  12   7      597.14      635.23     14.01 o 
   3  12   7      350.93      372.20      9.75 o 
   4  12   7      365.33      388.44     10.15 o 
   5  12   7      321.69      341.80      9.49 o 
   6  12   7      192.63      199.62      8.15 o 
   7  12   7       23.71       25.58      3.24 o 
   8  12   7       99.72      105.79      5.41 o 
 -32   0   8      524.76      629.62     22.16 o 
 -31   0   8        3.21        5.81      4.02 o 
 -30   0   8       42.92       46.99      6.08 o 
 -29   0   8      148.61      155.20      9.55 o 
 -28   0   8      665.26      718.30     18.36 o 
 -27   0   8        1.41        0.86      3.86 o 
 -26   0   8      108.38      108.76      8.27 o 
 -25   0   8      558.99      578.35     11.28 o 
 -24   0   8      474.33      506.46     10.15 o 
 -23   0   8      178.90      190.03      5.33 o 
 -22   0   8       21.56       26.32      2.56 o 
 -21   0   8      750.71      793.99     13.96 o 
 -20   0   8      145.18      156.67      7.69 o 
 -19   0   8      574.49      573.76     10.63 o 
 -18   0   8      459.67      461.62      8.93 o 
 -17   0   8      981.35      947.77     23.09 o 
 -16   0   8      203.46      227.51      4.83 o 
 -15   0   8      172.43      163.36      3.92 o 
 -14   0   8       60.05       66.10      3.15 o 
 -13   0   8      108.89       86.32      3.43 o 
 -12   0   8      418.47      331.98      7.15 o 
 -11   0   8     2204.09     2307.26     34.17 o 
 -10   0   8    10307.60    10158.92    140.25 o 
  -9   0   8      319.34      294.23      6.34 o 
  -8   0   8      487.36      493.06      8.98 o 
  -7   0   8        6.06       17.04      2.68 o 
  -6   0   8     1406.84     1626.92     23.10 o 
  -5   0   8      339.18      325.10      8.91 o 
  -4   0   8     2867.08     2980.34     41.55 o 
  -3   0   8     1979.57     2065.51     31.99 o 
  -2   0   8      181.07      215.39      7.16 o 
  -1   0   8      988.68     1202.94     18.07 o 
   0   0   8      369.27      394.74      7.34 o 
   1   0   8     2032.96     2102.75     23.44 o 
   2   0   8      361.13      323.89      5.51 o 
   3   0   8     3466.01     3546.29     38.49 o 
   4   0   8     3312.31     3518.90     38.23 o 
   5   0   8     1278.62     1326.90     14.62 o 
   6   0   8      277.22      299.78      6.19 o 
   7   0   8      504.47      452.17      6.49 o 
   8   0   8     3050.04     2854.14     31.78 o 
   9   0   8      157.61      155.92      3.30 o 
  10   0   8        2.12        1.57      1.20 o 
  11   0   8       22.84       23.78      1.57 o 
  12   0   8     1816.39     1793.56     21.03 o 
  13   0   8      486.48      521.85      8.56 o 
  14   0   8      454.70      493.01      8.31 o 
  15   0   8     1621.86     1749.33     23.44 o 
  16   0   8       32.00       26.35      2.03 o 
  17   0   8      584.24      553.77     10.34 o 
  18   0   8       79.91       82.98      4.06 o 
  19   0   8      603.27      557.26     10.55 o 
  20   0   8      522.91      539.11     10.40 o 
  21   0   8      531.15      561.11     10.78 o 
  22   0   8        0.03       -0.90      1.76 o 
  23   0   8      519.03      514.40     10.26 o 
  24   0   8       44.44       59.96      3.46 o 
  25   0   8       55.31       53.36      4.23 o 
  26   0   8      389.29      436.20      9.35 o 
  27   0   8      314.46      340.19     23.27 o 
  28   0   8       31.44       31.03      3.72 o 
  29   0   8        0.21        1.99      2.53 o 
  30   0   8       12.49       18.33      5.96 o 
 -32   1   8        0.21        1.04      4.19 o 
 -31   1   8      294.92      314.96     14.83 o 
 -30   1   8       14.30       10.66      2.95 o 
 -29   1   8       12.26       14.54      2.27 o 
 -28   1   8       55.89       62.67      3.69 o 
 -27   1   8      156.30      166.53      4.44 o 
 -26   1   8      163.39      157.50      4.26 o 
 -25   1   8       87.60       91.69      4.11 o 
 -24   1   8      978.81      988.19     13.61 o 
 -23   1   8      753.39      747.25     10.87 o 
 -22   1   8      404.45      368.78      6.52 o 
 -21   1   8      509.71      514.29      8.05 o 
 -20   1   8      118.17      116.84      3.28 o 
 -19   1   8       20.38       23.85      1.34 o 
 -18   1   8      180.44      176.86      3.14 o 
 -17   1   8        1.70        2.76      0.93 o 
 -16   1   8        3.93        1.41      0.82 o 
 -15   1   8     1570.90     1478.50     16.22 o 
 -14   1   8      288.48      257.85      4.10 o 
 -13   1   8     1522.94     1433.06     15.61 o 
 -12   1   8     2021.01     2026.35     19.63 o 
 -11   1   8      310.52      297.63      3.86 o 
 -10   1   8     2134.03     2104.80     20.24 o 
  -9   1   8     1471.21     1470.06     14.57 o 
  -8   1   8      103.60       86.29      2.21 o 
  -7   1   8     3206.92     3380.62     34.08 o 
  -6   1   8      281.62      261.09      4.47 o 
  -5   1   8      165.35      166.40      2.93 o 
  -4   1   8      661.03      686.71      8.77 o 
  -3   1   8     1945.29     1880.30     19.25 o 
  -2   1   8     1393.30     1439.96     15.05 o 
  -1   1   8      148.02      149.22      2.47 o 
   0   1   8        0.02        0.14      0.36 o 
   1   1   8      166.64      160.05      3.14 o 
   2   1   8       45.69       73.03      2.44 o 
   3   1   8       99.95      117.91      2.34 o 
   4   1   8      170.08      189.11      3.03 o 
   5   1   8       25.80       10.39      0.97 o 
   6   1   8      501.10      499.49      5.47 o 
   7   1   8       43.83       41.25      1.29 o 
   8   1   8      247.66      276.28      3.42 o 
   9   1   8      828.85      868.48      8.19 o 
  10   1   8      504.30      544.17      5.68 o 
  11   1   8       31.19       36.74      1.33 o 
  12   1   8       26.98       24.88      1.24 o 
  13   1   8     2529.51     2460.16     22.08 o 
  14   1   8      225.83      204.25      3.27 o 
  15   1   8      373.45      387.00      4.93 o 
  16   1   8     1298.53     1259.93     13.20 o 
  17   1   8      345.86      344.46      4.94 o 
  18   1   8       42.30       32.38      1.65 o 
  19   1   8      217.41      205.75      3.67 o 
  20   1   8      280.11      290.83      4.79 o 
  21   1   8      470.40      467.88      7.47 o 
  22   1   8      681.88      686.61      9.92 o 
  23   1   8      151.70      157.07      3.99 o 
  24   1   8       10.59        8.63      1.63 o 
  25   1   8       97.98       99.60      3.43 o 
  26   1   8       43.16       45.29      3.04 o 
  27   1   8       61.30       58.02      4.06 o 
  28   1   8       19.00       18.29      2.96 o 
  29   1   8        0.54       -1.78      1.78 o 
  30   1   8        1.27        0.61      1.93 o 
 -32   2   8       60.30       53.38      4.48 o 
 -31   2   8        0.80        3.26      2.57 o 
 -30   2   8       16.09        9.63      2.94 o 
 -29   2   8       47.82       42.32      4.03 o 
 -28   2   8        0.14        0.66      2.52 o 
 -27   2   8      206.50      210.58      5.93 o 
 -26   2   8       83.39       87.72      3.28 o 
 -25   2   8       12.50       13.39      1.75 o 
 -24   2   8      659.56      703.86     10.49 o 
 -23   2   8       59.59       67.74      3.10 o 
 -22   2   8       20.58       24.14      1.82 o 
 -21   2   8      111.29      127.74      3.43 o 
 -20   2   8      166.18      166.62      4.18 o 
 -19   2   8        0.87        0.94      1.21 o 
 -18   2   8       38.53       28.15      2.36 o 
 -17   2   8     1701.48     1588.83     19.61 o 
 -16   2   8      286.89      284.39      5.33 o 
 -15   2   8     1022.55      868.38     10.60 o 
 -14   2   8        4.62        2.93      0.99 o 
 -13   2   8        4.87        5.73      1.26 o 
 -12   2   8      189.09      168.54      3.30 o 
 -11   2   8       63.64       47.96      1.86 o 
 -10   2   8      113.34      134.98      2.82 o 
  -9   2   8      260.48      255.11      4.04 o 
  -8   2   8      665.59      721.43      8.60 o 
  -7   2   8       28.75       20.81      1.36 o 
  -6   2   8       25.55       25.21      1.44 o 
  -5   2   8      782.11      851.54     10.40 o 
  -4   2   8       15.28       10.88      1.02 o 
  -3   2   8       98.32       90.24      2.57 o 
  -2   2   8        5.00        0.34      0.66 o 
  -1   2   8       24.63       24.29      1.23 o 
   0   2   8     1260.21     1360.23     14.46 o 
   1   2   8       12.45        8.52      0.93 o 
   2   2   8      656.65      666.05      7.84 o 
   3   2   8       74.81       82.54      3.41 o 
   4   2   8      103.44      119.68      2.45 o 
   5   2   8      122.41      115.56      2.43 o 
   6   2   8      495.96      518.12      6.55 o 
   7   2   8     1014.20      995.14     11.20 o 
   8   2   8      311.14      289.40      4.38 o 
   9   2   8       29.57       26.68      1.40 o 
  10   2   8        7.74        7.82      0.96 o 
  11   2   8       54.60       50.11      1.82 o 
  12   2   8      128.34      117.61      2.58 o 
  13   2   8       16.94       13.03      1.13 o 
  14   2   8       98.71       78.43      2.95 o 
  15   2   8      177.84      186.25      3.65 o 
  16   2   8       50.71       47.62      2.62 o 
  17   2   8       16.08       16.60      1.43 o 
  18   2   8       17.87       21.44      1.58 o 
  19   2   8       11.66       11.03      1.46 o 
  20   2   8       20.10       19.38      1.75 o 
  21   2   8      126.95      122.73      4.24 o 
  22   2   8       34.29       29.10      2.59 o 
  23   2   8       14.98       17.55      2.23 o 
  24   2   8      335.57      340.53      7.68 o 
  25   2   8       72.94       77.75      6.31 o 
  26   2   8        4.53        6.46      2.17 o 
  27   2   8       38.93       35.60      3.25 o 
  28   2   8       55.99       53.16      3.82 o 
  29   2   8      117.62      120.83      5.13 o 
  30   2   8        4.77        4.94      2.35 o 
 -31   3   8       47.30       48.56      4.49 o 
 -30   3   8       64.62       57.37      4.66 o 
 -29   3   8        1.66        3.74      2.65 o 
 -28   3   8      178.06      193.01      6.82 o 
 -27   3   8       16.46       16.07      3.75 o 
 -26   3   8        4.89        2.98      1.95 o 
 -25   3   8       55.18       52.05      5.17 o 
 -24   3   8      115.11      108.24      3.86 o 
 -23   3   8       58.97       54.85      3.97 o 
 -22   3   8        0.04        0.79      1.64 o 
 -21   3   8      114.81      120.77      4.41 o 
 -20   3   8       50.48       51.76      3.18 o 
 -19   3   8       18.45       23.86      2.69 o 
 -18   3   8      132.94      149.93      4.11 o 
 -17   3   8       88.54       64.48      2.39 o 
 -16   3   8      174.04      145.95      4.10 o 
 -15   3   8      458.91      451.77      6.43 o 
 -14   3   8        0.37        5.77      1.07 o 
 -13   3   8      337.55      371.64      5.48 o 
 -12   3   8      279.23      243.27      4.08 o 
 -11   3   8      169.16      179.02      3.35 o 
 -10   3   8      173.68      155.03      3.74 o 
  -9   3   8       14.85        5.98      1.00 o 
  -8   3   8        1.65        1.94      0.93 o 
  -7   3   8      479.96      484.97      6.58 o 
  -6   3   8       94.36       90.74      2.32 o 
  -5   3   8     1167.90     1042.54     13.79 o 
  -4   3   8       59.59       50.28      1.99 o 
  -3   3   8       57.51       54.38      1.89 o 
  -2   3   8      541.46      543.99      7.33 o 
  -1   3   8        0.01       -0.64      0.64 o 
   0   3   8       27.21       33.66      1.53 o 
   1   3   8      305.14      296.98      4.16 o 
   2   3   8      317.66      326.85      4.47 o 
   3   3   8       68.44       52.22      1.70 o 
   4   3   8      550.80      581.38      7.03 o 
   5   3   8       10.00       21.13      1.28 o 
   6   3   8       49.27       57.24      1.75 o 
   7   3   8       85.07       97.49      2.21 o 
   8   3   8      242.94      263.08      3.78 o 
   9   3   8      935.59      943.23     10.03 o 
  10   3   8       89.88       86.35      2.63 o 
  11   3   8        9.19        6.60      1.11 o 
  12   3   8       25.82       20.53      1.49 o 
  13   3   8      159.07      145.13      3.67 o 
  14   3   8      666.75      682.59     10.99 o 
  15   3   8      145.99      162.14      4.02 o 
  16   3   8       12.75       12.36      1.93 o 
  17   3   8      203.06      203.43      5.41 o 
  18   3   8      160.26      143.33      4.33 o 
  19   3   8        1.76        1.04      1.51 o 
  20   3   8       82.93       70.76      3.49 o 
  21   3   8       40.35       38.31      3.25 o 
  22   3   8       71.93       75.85      4.50 o 
  23   3   8       18.99       19.18      2.71 o 
  24   3   8      275.36      275.19      7.90 o 
  25   3   8        0.97        1.11      2.15 o 
  26   3   8       29.04       23.54      3.11 o 
  27   3   8        0.00       -1.65      2.30 o 
  28   3   8       16.38       17.03      6.19 o 
  29   3   8        0.00        1.13      2.59 o 
 -31   4   8       56.22       45.92      5.30 o 
 -30   4   8       80.20       83.26      5.62 o 
 -29   4   8       99.57      101.31      5.99 o 
 -28   4   8      947.04      968.02     29.59 o 
 -27   4   8       86.82       75.95      6.66 o 
 -26   4   8      103.29      100.73      4.28 o 
 -25   4   8      434.33      451.18      8.49 o 
 -24   4   8        4.36        4.14      2.10 o 
 -23   4   8       56.71       59.21      3.76 o 
 -22   4   8       59.27       50.60      3.40 o 
 -21   4   8        1.16        0.86      1.63 o 
 -20   4   8      644.02      645.87     15.18 o 
 -19   4   8      610.39      606.34     11.07 o 
 -18   4   8      135.16      127.71      4.48 o 
 -17   4   8      219.69      197.81      8.43 o 
 -16   4   8      651.89      663.76     14.12 o 
 -15   4   8      121.06       99.37      5.15 o 
 -14   4   8      183.71      174.89      5.59 o 
 -13   4   8       66.27       45.15      3.24 o 
 -12   4   8      342.09      333.22      8.01 o 
 -11   4   8       59.81       69.25      3.75 o 
 -10   4   8     1043.28     1060.07     17.95 o 
  -9   4   8        0.71       -1.22      1.22 o 
  -8   4   8       15.48       17.30      1.87 o 
  -7   4   8      375.64      378.53      7.61 o 
  -6   4   8     2144.29     2177.73     31.41 o 
  -5   4   8     1171.60     1126.73     17.50 o 
  -4   4   8       69.02       53.61      2.53 o 
  -3   4   8     1362.86     1363.00     18.43 o 
  -2   4   8      163.82      162.61      4.05 o 
  -1   4   8      850.45      845.87     12.32 o 
   0   4   8      898.35      938.01     13.43 o 
   1   4   8     1282.15     1389.93     18.73 o 
   2   4   8       28.51       15.41      2.44 o 
   3   4   8       39.68       71.77      4.29 o 
   4   4   8      587.87      647.85     10.08 o 
   5   4   8      533.96      498.56      8.32 o 
   6   4   8      638.20      562.92      8.20 o 
   7   4   8       71.67       75.87      2.63 o 
   8   4   8      505.24      430.67      6.89 o 
   9   4   8       11.93       12.56      1.48 o 
  10   4   8      519.71      482.78      7.63 o 
  11   4   8       15.15       17.57      1.89 o 
  12   4   8       30.01       28.73      2.27 o 
  13   4   8      638.09      618.32      9.98 o 
  14   4   8       77.01       74.96      3.38 o 
  15   4   8       36.35       28.43      2.16 o 
  16   4   8      211.56      216.73      4.82 o 
  17   4   8        1.12        1.34      1.30 o 
  18   4   8      188.02      188.24      4.66 o 
  19   4   8      104.07       93.78      3.55 o 
  20   4   8       65.79       57.99      3.36 o 
  21   4   8      196.97      192.24      5.55 o 
  22   4   8        0.29        0.82      1.76 o 
  23   4   8       24.23       21.64      2.96 o 
  24   4   8        6.25        8.08      2.52 o 
  25   4   8       76.88       73.97      4.58 o 
  26   4   8      270.98      265.44      9.02 o 
  27   4   8      159.47      169.67      9.05 o 
  28   4   8      216.39      212.73      8.22 o 
 -30   5   8      214.20      216.08      8.73 o 
 -29   5   8       49.35       41.08      6.28 o 
 -28   5   8        1.61       -0.36      2.50 o 
 -27   5   8       14.78       13.57      3.03 o 
 -26   5   8       32.34       29.44      3.35 o 
 -25   5   8      857.32      891.70     31.42 o 
 -24   5   8      319.23      332.78     11.99 o 
 -23   5   8       90.06       92.99      6.78 o 
 -22   5   8      470.50      450.52     13.75 o 
 -21   5   8      733.94      726.64     16.00 o 
 -20   5   8      583.00      561.97     12.44 o 
 -19   5   8      245.19      247.99      7.53 o 
 -18   5   8       12.96       16.53      3.47 o 
 -17   5   8        3.74        3.09      2.01 o 
 -16   5   8       23.82       15.80      2.43 o 
 -15   5   8        0.43       -1.58      1.58 o 
 -14   5   8     1193.58     1149.59     19.89 o 
 -13   5   8      938.39      983.92     17.53 o 
 -12   5   8      237.70      254.43      6.92 o 
 -11   5   8       23.44       21.37      2.43 o 
 -10   5   8        4.35        1.20      1.39 o 
  -9   5   8      528.25      538.59     10.09 o 
  -8   5   8      158.71      149.94      4.46 o 
  -7   5   8       92.72       89.60      3.40 o 
  -6   5   8       54.09       50.47      4.14 o 
  -5   5   8      996.12      962.05     15.37 o 
  -4   5   8      269.07      246.60      6.32 o 
  -3   5   8      318.86      299.84      7.02 o 
  -2   5   8     2295.25     2172.60     33.84 o 
  -1   5   8     1126.62     1034.31     17.27 o 
   0   5   8     1045.65     1039.16     18.92 o 
   1   5   8      678.43      636.37     11.75 o 
   2   5   8      184.69      157.03      5.05 o 
   3   5   8      123.90      124.22      4.29 o 
   4   5   8     1342.30     1233.21     20.08 o 
   5   5   8     1223.95     1152.97     16.45 o 
   6   5   8        0.19        3.97      1.19 o 
   7   5   8      165.57      136.84      3.88 o 
   8   5   8       83.59       94.70      3.00 o 
   9   5   8      267.67      275.45      5.91 o 
  10   5   8       22.83       22.99      2.60 o 
  11   5   8      433.19      428.00      8.12 o 
  12   5   8        3.63        1.84      1.42 o 
  13   5   8      134.17      131.47      4.27 o 
  14   5   8       41.77       45.26      2.94 o 
  15   5   8      205.62      213.08      5.68 o 
  16   5   8       10.12        8.83      1.94 o 
  17   5   8       37.39       35.66      2.93 o 
  18   5   8       86.93       94.19      4.24 o 
  19   5   8       38.43       31.79      2.47 o 
  20   5   8       33.27       23.08      2.30 o 
  21   5   8        0.11        0.28      2.12 o 
  22   5   8      309.87      314.95      7.85 o 
  23   5   8     1094.17     1140.49     21.99 o 
  24   5   8      743.41      751.68     30.02 o 
  25   5   8      137.81      160.53      7.08 o 
  26   5   8       28.63       24.64      3.78 o 
  27   5   8       61.57       58.34      4.95 o 
 -28   6   8      580.11      618.94     26.24 o 
 -27   6   8      512.10      569.56     24.57 o 
 -26   6   8        2.38        5.79      5.12 o 
 -25   6   8       72.75       82.88      9.75 o 
 -24   6   8       50.02       59.41      8.36 o 
 -23   6   8       63.94       49.18      5.97 o 
 -22   6   8      130.86      121.62      5.80 o 
 -21   6   8      123.70      122.74      5.70 o 
 -20   6   8       95.77       84.06      5.05 o 
 -19   6   8      323.91      322.42     11.55 o 
 -18   6   8      255.97      258.20      7.74 o 
 -17   6   8      100.53      103.93      4.96 o 
 -16   6   8      175.15      178.16      6.17 o 
 -15   6   8        4.15        0.67      1.96 o 
 -14   6   8        8.13        6.05      2.02 o 
 -13   6   8      161.35      155.68      5.58 o 
 -12   6   8       85.32       93.39      4.36 o 
 -11   6   8      437.01      441.43     14.50 o 
 -10   6   8      307.63      281.09     12.40 o 
  -9   6   8     1626.99     1622.55     30.29 o 
  -8   6   8      117.15      122.08      6.19 o 
  -7   6   8       26.21       25.03      2.69 o 
  -6   6   8      210.03      216.38      6.63 o 
  -5   6   8      233.24      229.16     10.96 o 
  -4   6   8       49.41       47.65      3.02 o 
  -3   6   8      164.53      158.19      4.87 o 
  -2   6   8       57.12       56.93      4.43 o 
  -1   6   8      246.72      267.27      6.54 o 
   0   6   8      238.27      227.02      5.99 o 
   1   6   8      948.33      936.00     16.06 o 
   2   6   8       52.19       41.74      3.43 o 
   3   6   8      497.84      462.17     11.01 o 
   4   6   8       94.56      111.60      4.22 o 
   5   6   8       71.66       80.33      3.18 o 
   6   6   8      117.17      104.42      3.62 o 
   7   6   8       22.33       12.40      1.73 o 
   8   6   8      271.95      277.93      6.19 o 
   9   6   8     1558.11     1563.95     34.09 o 
  10   6   8     1059.59     1009.59     18.04 o 
  11   6   8        4.08       -0.86      1.59 o 
  12   6   8        4.29       -0.58      2.04 o 
  13   6   8       46.51       52.97      3.77 o 
  14   6   8       26.16       21.37      2.81 o 
  15   6   8        2.27        3.68      2.06 o 
  16   6   8       34.14       28.59      3.30 o 
  17   6   8      123.81      130.04      6.85 o 
  18   6   8      114.57      126.44      4.88 o 
  19   6   8       20.66       17.53      2.61 o 
  20   6   8      336.40      342.71      8.31 o 
  21   6   8       17.97       20.30      2.88 o 
  22   6   8       44.23       47.04      4.05 o 
  23   6   8       75.08       71.64      5.73 o 
  24   6   8       48.30       46.05      5.75 o 
  25   6   8       77.28       96.75      5.09 o 
  26   6   8        5.03        0.21      2.81 o 
 -27   7   8       58.04       58.94      8.98 o 
 -26   7   8        0.42       -1.71      4.61 o 
 -25   7   8       12.25       14.08      5.67 o 
 -24   7   8        2.50        1.42      3.15 o 
 -23   7   8      329.66      331.20     18.34 o 
 -22   7   8       48.28       46.57      5.11 o 
 -21   7   8      369.13      396.61     15.18 o 
 -20   7   8      182.99      187.64     10.09 o 
 -19   7   8      382.24      394.60     10.30 o 
 -18   7   8        2.07        5.77      2.36 o 
 -17   7   8       69.55       63.21      4.42 o 
 -16   7   8       25.19       24.79      3.01 o 
 -15   7   8        3.04        2.91      2.08 o 
 -14   7   8       90.33       97.21      8.09 o 
 -13   7   8        2.12        2.26      1.92 o 
 -12   7   8       10.43       12.60      2.33 o 
 -11   7   8       68.61       65.44      4.55 o 
 -10   7   8       31.70       28.32      3.17 o 
  -9   7   8      222.21      212.70      7.20 o 
  -8   7   8       57.37       57.34      4.77 o 
  -7   7   8        8.19       15.45      2.82 o 
  -6   7   8      221.94      221.98      7.19 o 
  -5   7   8      310.94      304.28      7.33 o 
  -4   7   8      185.30      195.88      5.59 o 
  -3   7   8       54.51       52.52      3.13 o 
  -2   7   8       10.39       10.82      1.86 o 
  -1   7   8      107.98      111.77      4.12 o 
   0   7   8        9.31        8.80      1.83 o 
   1   7   8      385.10      395.57      8.75 o 
   2   7   8       49.73       49.45      5.54 o 
   3   7   8      322.99      316.50      7.43 o 
   4   7   8       94.66      109.76      4.27 o 
   5   7   8        8.85        8.13      1.93 o 
   6   7   8       19.41       14.90      1.92 o 
   7   7   8      168.23      159.08      4.57 o 
   8   7   8      354.85      321.77     11.01 o 
   9   7   8      259.80      241.82     10.99 o 
  10   7   8        2.11       -0.68      1.65 o 
  11   7   8       15.19        8.26      2.64 o 
  12   7   8        1.13        1.00      1.84 o 
  13   7   8       56.62       53.58      3.87 o 
  14   7   8       58.05       48.42      3.93 o 
  15   7   8      217.56      211.52     10.77 o 
  16   7   8       11.71        5.86      2.48 o 
  17   7   8        3.22        0.55      2.49 o 
  18   7   8       43.06       36.17      3.85 o 
  19   7   8      137.35      132.67      6.27 o 
  20   7   8       22.11       18.92      4.59 o 
  21   7   8       12.62       15.32      5.61 o 
  22   7   8      170.79      203.27      7.25 o 
  23   7   8       11.53       10.44      3.07 o 
  24   7   8        6.80        4.62      3.51 o 
 -25   8   8      194.26      214.11      9.83 o 
 -24   8   8      221.66      233.89     10.24 o 
 -23   8   8       68.48       70.30      6.23 o 
 -22   8   8      330.94      348.58     11.99 o 
 -21   8   8      129.47      128.91      7.28 o 
 -20   8   8       60.17       60.68      5.52 o 
 -19   8   8       12.94       10.88      4.23 o 
 -18   8   8        7.47        2.77      3.14 o 
 -17   8   8       64.33       61.63      4.46 o 
 -16   8   8        0.09        0.60      2.11 o 
 -15   8   8       43.57       47.67      3.94 o 
 -14   8   8      215.10      233.10      7.34 o 
 -13   8   8      331.21      324.81      9.35 o 
 -12   8   8      292.13      300.30      8.27 o 
 -11   8   8       54.04       51.92      6.60 o 
 -10   8   8      298.57      323.60      9.44 o 
  -9   8   8       12.45       11.81      2.47 o 
  -8   8   8       84.19       87.85      4.86 o 
  -7   8   8       54.10       55.42      3.85 o 
  -6   8   8        2.77        0.93      1.84 o 
  -5   8   8      138.27      154.42      6.25 o 
  -4   8   8      380.40      390.74      8.81 o 
  -3   8   8       19.43       17.92      2.73 o 
  -2   8   8      289.43      290.54      7.17 o 
  -1   8   8      305.30      293.75      7.19 o 
   0   8   8      232.24      234.05      6.28 o 
   1   8   8      340.60      323.87     10.42 o 
   2   8   8      452.45      399.26      8.83 o 
   3   8   8        5.40        5.99      1.78 o 
   4   8   8        2.47        0.29      1.80 o 
   5   8   8        0.02       -1.27      1.27 o 
   6   8   8        9.61        5.54      1.61 o 
   7   8   8        1.54       -0.65      1.41 o 
   8   8   8       63.46       64.75      3.34 o 
   9   8   8       36.77       35.41      3.41 o 
  10   8   8       58.43       62.41      4.03 o 
  11   8   8       70.34       62.50      4.11 o 
  12   8   8       14.95       13.01      2.63 o 
  13   8   8        2.75        4.46      2.42 o 
  14   8   8        3.28        1.03      2.07 o 
  15   8   8        6.07        3.49      2.30 o 
  16   8   8       21.46       14.64      2.99 o 
  17   8   8        2.81        1.79      2.69 o 
  18   8   8       15.86       15.87      3.45 o 
  19   8   8      225.62      212.20      8.87 o 
  20   8   8      157.26      156.23      7.77 o 
  21   8   8      121.27      127.17      7.53 o 
  22   8   8       19.56       23.30      4.99 o 
 -22   9   8      525.64      533.99     15.60 o 
 -21   9   8      108.17      100.01      7.04 o 
 -20   9   8      191.85      202.67      9.75 o 
 -19   9   8      234.51      226.89      9.27 o 
 -18   9   8       29.48       31.76      4.37 o 
 -17   9   8      359.00      388.90     12.03 o 
 -16   9   8      144.31      154.65     19.24 o 
 -15   9   8      153.96      156.42      7.19 o 
 -14   9   8      269.88      263.94      8.07 o 
 -13   9   8      192.41      190.90      6.84 o 
 -12   9   8        2.16        1.09      2.08 o 
 -11   9   8      167.51      184.21      7.15 o 
 -10   9   8        3.66        3.77      3.52 o 
  -9   9   8        3.54        3.29      2.18 o 
  -8   9   8       28.05       23.42      2.99 o 
  -7   9   8       33.75       33.47      3.26 o 
  -6   9   8        9.77       12.27      2.31 o 
  -5   9   8        5.73        5.95      2.01 o 
  -4   9   8       21.12       18.54      2.42 o 
  -3   9   8      280.14      290.88      8.84 o 
  -2   9   8      168.66      166.05      5.30 o 
  -1   9   8      150.94      141.89      4.90 o 
   0   9   8      147.58      160.18      5.21 o 
   1   9   8       54.17       50.56      4.05 o 
   2   9   8        0.01       -1.58      3.03 o 
   3   9   8        0.06       -1.62      1.62 o 
   4   9   8      409.42      415.09      9.38 o 
   5   9   8      287.31      289.56     10.73 o 
   6   9   8       94.86       90.95      3.74 o 
   7   9   8        1.18        2.30      1.59 o 
   8   9   8      103.64      113.68      4.22 o 
   9   9   8       88.04       79.50      6.08 o 
  10   9   8       23.88       21.22      2.85 o 
  11   9   8       30.56       31.23      3.26 o 
  12   9   8       25.24       22.38      3.20 o 
  13   9   8      128.59      123.81      6.11 o 
  14   9   8        4.69        1.02      2.33 o 
  15   9   8        0.16        1.93      2.50 o 
  16   9   8        1.38       -0.28      2.56 o 
  17   9   8       51.29       56.16      5.10 o 
  18   9   8      239.52      250.71     10.74 o 
  19   9   8       98.71       98.07      7.85 o 
  20   9   8        5.28        4.06      4.14 o 
 -19  10   8       12.19       11.18      3.67 o 
 -18  10   8      204.69      206.28     12.47 o 
 -17  10   8      303.01      307.13     10.76 o 
 -16  10   8      217.42      209.86      8.54 o 
 -15  10   8       45.47       42.62      4.59 o 
 -14  10   8      150.60      151.38      8.10 o 
 -13  10   8      230.30      260.36      9.24 o 
 -12  10   8      113.44      125.40      6.38 o 
 -11  10   8        5.64        3.86      2.65 o 
 -10  10   8      569.09      594.75     14.63 o 
  -9  10   8     1312.11     1381.82     36.16 o 
  -8  10   8      545.50      560.71     13.58 o 
  -7  10   8       88.11       85.02     10.27 o 
  -6  10   8      184.77      175.30      6.45 o 
  -5  10   8        5.92        4.08      2.10 o 
  -4  10   8       10.85       11.22      2.35 o 
  -3  10   8        5.25        2.43      3.55 o 
  -2  10   8      285.23      284.80      7.35 o 
  -1  10   8        6.21        3.59      1.85 o 
   0  10   8      106.20      101.91      4.35 o 
   1  10   8        8.27        5.27      1.97 o 
   2  10   8       89.96       88.55      4.15 o 
   3  10   8        1.96        0.10      1.77 o 
   4  10   8       33.12       33.50      3.52 o 
   5  10   8      535.94      533.68     16.50 o 
   6  10   8      193.56      202.29      6.49 o 
   7  10   8      119.66      113.82      4.58 o 
   8  10   8       11.72       13.80      2.39 o 
   9  10   8      208.62      207.75      6.34 o 
  10  10   8      634.46      652.74     12.89 o 
  11  10   8      116.43      113.58      4.92 o 
  12  10   8       66.90       68.21      4.27 o 
  13  10   8        5.95        8.65      2.83 o 
  14  10   8       24.35       20.28      6.89 o 
  15  10   8        2.83        1.65      2.72 o 
  16  10   8      156.85      150.69      7.37 o 
  17  10   8       75.58       83.10      6.19 o 
 -15  11   8      112.79      122.61      7.79 o 
 -14  11   8      318.82      353.56     11.34 o 
 -13  11   8      180.92      195.07      8.16 o 
 -12  11   8       48.77       49.80      4.73 o 
 -11  11   8       42.21       53.24      6.75 o 
 -10  11   8        1.90        4.48      2.75 o 
  -9  11   8       10.32        8.97      2.85 o 
  -8  11   8        2.97        3.42      2.52 o 
  -7  11   8       80.03       97.21      5.27 o 
  -6  11   8       67.11       68.67      7.02 o 
  -5  11   8       56.48       48.63      3.86 o 
  -4  11   8        1.72        2.93      2.12 o 
  -3  11   8        0.51       -1.88      1.88 o 
  -2  11   8       23.48       22.28      2.84 o 
  -1  11   8       18.57       21.25      3.81 o 
   0  11   8        6.54        7.19      2.44 o 
   1  11   8      248.85      272.03     16.57 o 
   2  11   8      249.06      253.64      7.77 o 
   3  11   8       68.35       67.16      6.05 o 
   4  11   8      107.66       95.33      5.07 o 
   5  11   8      425.46      449.15     11.50 o 
   6  11   8      332.65      345.65      9.82 o 
   7  11   8       80.00       94.60      5.29 o 
   8  11   8       25.08       26.48      5.91 o 
   9  11   8       18.25       14.50      2.57 o 
  10  11   8        3.99        4.72      2.18 o 
  11  11   8       95.46      103.76      4.94 o 
  12  11   8       39.93       46.01      5.48 o 
  -8  12   8        1.52        3.25      3.38 o 
  -7  12   8        0.19       -1.48      2.36 o 
  -6  12   8       12.69       18.95      4.01 o 
  -5  12   8        2.81        1.92      2.46 o 
  -4  12   8       72.05       77.56      8.44 o 
  -3  12   8      136.08      147.68      6.06 o 
  -2  12   8        2.27       -0.18      2.50 o 
  -1  12   8       30.85       33.16      3.39 o 
   0  12   8       42.95       38.04      3.57 o 
   1  12   8        0.60       -1.70      2.10 o 
   2  12   8      100.40       92.46      5.08 o 
   3  12   8       61.89       73.06      9.58 o 
   4  12   8       73.02       83.44      4.99 o 
   5  12   8       42.01       38.78      3.87 o 
 -31   1   9      356.66      352.71     15.96 o 
 -30   1   9      228.80      234.00      8.43 o 
 -29   1   9       19.41       12.90      3.12 o 
 -28   1   9       56.51       66.94      3.39 o 
 -27   1   9        1.53        3.12      1.54 o 
 -26   1   9      324.75      325.42      6.43 o 
 -25   1   9      394.82      411.82      7.34 o 
 -24   1   9      112.46      110.83      3.56 o 
 -23   1   9       28.62       28.56      2.14 o 
 -22   1   9        1.26       -1.21      1.21 o 
 -21   1   9        0.65       -0.12      1.17 o 
 -20   1   9       92.03       96.25      3.79 o 
 -19   1   9      103.74      100.64      3.10 o 
 -18   1   9      101.03      102.05      3.27 o 
 -17   1   9      297.72      303.90      5.87 o 
 -16   1   9      336.61      357.22      5.31 o 
 -15   1   9       31.57       29.39      1.52 o 
 -14   1   9        4.48        4.43      1.05 o 
 -13   1   9       28.08       29.83      1.46 o 
 -12   1   9      104.79       80.17      2.08 o 
 -11   1   9      232.71      215.88      3.58 o 
 -10   1   9      572.51      535.97      6.77 o 
  -9   1   9      297.51      280.06      5.43 o 
  -8   1   9       61.25       46.86      1.69 o 
  -7   1   9     1185.45     1262.13     12.89 o 
  -6   1   9      932.57      858.88     22.63 o 
  -5   1   9      332.32      329.06      5.37 o 
  -4   1   9       13.99        5.94      1.15 o 
  -3   1   9       27.71       26.26      1.72 o 
  -2   1   9        1.00        0.77      0.48 o 
  -1   1   9        0.73       -0.50      0.50 o 
   0   1   9       19.46       24.00      1.54 o 
   1   1   9      189.18      186.41      3.70 o 
   2   1   9      331.97      314.19      5.19 o 
   3   1   9     1836.67     1939.61     24.15 o 
   4   1   9     1136.86     1216.94     11.61 o 
   5   1   9     1496.75     1452.48     14.51 o 
   6   1   9      487.88      505.04      6.15 o 
   7   1   9      416.58      413.56      4.88 o 
   8   1   9        5.95        7.24      0.89 o 
   9   1   9        8.99        6.63      0.87 o 
  10   1   9      123.76      127.10      2.42 o 
  11   1   9      161.29      156.59      2.76 o 
  12   1   9      549.29      565.83      6.40 o 
  13   1   9       40.98       42.31      1.65 o 
  14   1   9       77.35       74.63      2.22 o 
  15   1   9        0.37        0.06      0.94 o 
  16   1   9        1.24       -0.87      0.92 o 
  17   1   9        9.98       10.78      1.26 o 
  18   1   9       78.14       80.65      2.51 o 
  19   1   9      169.06      165.13      4.18 o 
  20   1   9        0.44       -0.85      1.23 o 
  21   1   9      163.84      170.35      4.16 o 
  22   1   9       95.80      105.63      3.40 o 
  23   1   9      626.91      665.52     10.96 o 
  24   1   9      389.09      432.79      7.40 o 
  25   1   9       46.35       48.88      3.16 o 
  26   1   9       11.62        7.01      2.12 o 
  27   1   9        3.44        1.52      1.92 o 
  28   1   9        0.05        0.18      1.87 o 
  29   1   9       54.87       55.79      4.14 o 
 -31   2   9        2.58        3.25      2.60 o 
 -30   2   9       31.36       35.47      8.32 o 
 -29   2   9      350.66      369.68     10.56 o 
 -28   2   9      531.67      562.86     12.15 o 
 -27   2   9       12.30       10.00      2.11 o 
 -26   2   9       71.33       66.39      4.19 o 
 -25   2   9       13.27        7.09      2.26 o 
 -24   2   9       32.70       33.54      2.30 o 
 -23   2   9      320.33      332.74      7.48 o 
 -22   2   9        3.87        2.82      1.36 o 
 -21   2   9      303.19      314.60      5.52 o 
 -20   2   9      315.05      292.82      5.84 o 
 -19   2   9      383.93      367.28      6.63 o 
 -18   2   9        5.74        9.06      1.48 o 
 -17   2   9      210.54      223.32      4.74 o 
 -16   2   9      761.15      723.90     10.33 o 
 -15   2   9      606.63      612.81      9.02 o 
 -14   2   9     2242.60     2087.99     24.72 o 
 -13   2   9      281.83      296.75      4.85 o 
 -12   2   9      219.90      161.83      3.34 o 
 -11   2   9      793.75      838.43     11.08 o 
 -10   2   9     1936.85     1967.72     22.83 o 
  -9   2   9       23.91       25.45      1.69 o 
  -8   2   9      176.99      167.33      3.58 o 
  -7   2   9      373.00      345.01      5.56 o 
  -6   2   9       54.85       54.24      2.34 o 
  -5   2   9      205.72      213.11      5.56 o 
  -4   2   9      348.54      339.53      5.25 o 
  -3   2   9        7.40       10.31      1.18 o 
  -2   2   9     2221.22     2222.99     22.90 o 
  -1   2   9      693.54      716.17      8.53 o 
   0   2   9      444.60      488.42      6.31 o 
   1   2   9      176.58      170.88      3.38 o 
   2   2   9       66.63       51.55      1.81 o 
   3   2   9       20.16       18.11      1.28 o 
   4   2   9     2073.38     2128.24     22.07 o 
   5   2   9      489.38      496.00      6.51 o 
   6   2   9      569.84      552.90      7.09 o 
   7   2   9      906.95      913.66     10.63 o 
   8   2   9     3434.34     3331.00     33.63 o 
   9   2   9      179.17      185.19      3.50 o 
  10   2   9       17.53       18.69      1.35 o 
  11   2   9       85.29       81.76      2.36 o 
  12   2   9        7.32        5.15      1.15 o 
  13   2   9        3.74        2.37      1.08 o 
  14   2   9       89.44       85.94      2.73 o 
  15   2   9      205.82      218.17      4.42 o 
  16   2   9       30.02       30.53      2.65 o 
  17   2   9       21.06       23.83      1.67 o 
  18   2   9      488.77      492.85      8.52 o 
  19   2   9     1099.68     1066.69     15.29 o 
  20   2   9      504.98      502.81     10.36 o 
  21   2   9      129.38      131.40      4.88 o 
  22   2   9      136.66      145.02      5.15 o 
  23   2   9       89.86      104.71      4.54 o 
  24   2   9       43.41       46.80      3.44 o 
  25   2   9        2.27        2.82      2.02 o 
  26   2   9      111.07      120.66      4.98 o 
  27   2   9       12.22        9.25      2.46 o 
  28   2   9        0.32       -2.05      2.05 o 
 -31   3   9        2.35       -1.44      2.58 o 
 -30   3   9        5.39        8.08      4.49 o 
 -29   3   9        1.03        2.60      2.55 o 
 -28   3   9       98.07       84.85      5.31 o 
 -27   3   9      363.92      359.17     10.65 o 
 -26   3   9       79.21       74.64      4.34 o 
 -25   3   9      780.31      823.96     15.73 o 
 -24   3   9      346.26      343.98      8.60 o 
 -23   3   9       54.90       55.50      3.28 o 
 -22   3   9       34.90       30.79      3.31 o 
 -21   3   9      119.28      136.02      5.52 o 
 -20   3   9       83.94       84.24      4.50 o 
 -19   3   9       26.22       23.84      2.75 o 
 -18   3   9      121.34      114.43      4.85 o 
 -17   3   9     1353.42     1346.60     18.78 o 
 -16   3   9     1487.88     1570.38     19.15 o 
 -15   3   9       53.90       66.35      2.61 o 
 -14   3   9     1605.17     1555.90     18.81 o 
 -13   3   9        4.84       12.14      1.40 o 
 -12   3   9       47.65       44.19      2.08 o 
 -11   3   9      580.51      637.23      8.90 o 
 -10   3   9       69.32       59.08      2.27 o 
  -9   3   9     1124.83     1083.28     13.48 o 
  -8   3   9       69.76       48.75      2.09 o 
  -7   3   9     1155.06     1166.87     15.55 o 
  -6   3   9      453.88      430.17      6.23 o 
  -5   3   9     4758.19     4828.86     51.30 o 
  -4   3   9        2.57        3.91      1.35 o 
  -3   3   9       51.04       35.29      1.56 o 
  -2   3   9      420.70      388.74      5.33 o 
  -1   3   9      713.70      667.47      8.02 o 
   0   3   9      387.61      368.98      5.13 o 
   1   3   9      870.01      807.71      9.39 o 
   2   3   9      868.48      837.72      9.71 o 
   3   3   9     1784.70     1839.46     19.28 o 
   4   3   9     3539.96     3500.68     35.06 o 
   5   3   9     2168.65     2224.79     23.00 o 
   6   3   9      254.03      304.20      4.56 o 
   7   3   9       13.29       24.97      1.36 o 
   8   3   9       47.48       39.14      1.64 o 
   9   3   9      192.48      189.88      3.41 o 
  10   3   9        1.05        0.23      1.04 o 
  11   3   9      257.91      257.92      4.62 o 
  12   3   9      236.42      228.12      4.39 o 
  13   3   9      286.46      268.70      4.90 o 
  14   3   9       99.82       95.14      3.07 o 
  15   3   9       69.50       71.53      2.73 o 
  16   3   9      177.01      168.41      4.67 o 
  17   3   9       46.18       47.45      3.10 o 
  18   3   9        7.36        6.10      1.72 o 
  19   3   9      192.76      190.08      5.30 o 
  20   3   9      228.22      245.31      7.07 o 
  21   3   9      267.13      284.55      7.85 o 
  22   3   9      468.69      471.47     10.86 o 
  23   3   9      586.91      632.98     15.12 o 
  24   3   9        8.74       13.31      3.43 o 
  25   3   9      118.12      115.79      8.27 o 
  26   3   9       20.96       18.47      3.63 o 
  27   3   9       62.35       54.68      4.57 o 
  28   3   9      102.67      106.11      5.92 o 
 -30   4   9      246.09      249.65     11.12 o 
 -29   4   9      176.56      172.51      7.46 o 
 -28   4   9      105.52      101.95     11.76 o 
 -27   4   9      117.46      111.23      6.30 o 
 -26   4   9      152.57      158.68     11.16 o 
 -25   4   9      459.39      497.65     10.03 o 
 -24   4   9       66.91       78.85      5.07 o 
 -23   4   9        0.18       -0.88      2.19 o 
 -22   4   9        3.08        0.82      2.27 o 
 -21   4   9        0.97       -1.00      1.93 o 
 -20   4   9       22.20       25.12      3.38 o 
 -19   4   9      224.34      225.40     12.82 o 
 -18   4   9       69.05       73.55      4.54 o 
 -17   4   9       43.68       39.58      3.38 o 
 -16   4   9      481.16      452.55     10.35 o 
 -15   4   9      179.81      193.89      7.66 o 
 -14   4   9       66.89       68.48      4.25 o 
 -13   4   9        0.88        0.36      1.60 o 
 -12   4   9      166.95      179.88      5.78 o 
 -11   4   9     1105.32     1158.35     19.77 o 
 -10   4   9     2560.88     2525.56     39.01 o 
  -9   4   9     2589.00     2430.10     36.80 o 
  -8   4   9        0.72       -1.40      1.40 o 
  -7   4   9     1356.58     1333.80     20.74 o 
  -6   4   9       20.55       12.63      1.94 o 
  -5   4   9      232.94      223.07      5.61 o 
  -4   4   9     1759.13     1692.69     25.27 o 
  -3   4   9      251.19      213.42      4.92 o 
  -2   4   9       25.45       29.92      2.14 o 
  -1   4   9       60.71       60.29      3.03 o 
   0   4   9      219.49      234.48      5.10 o 
   1   4   9      348.93      368.86      6.85 o 
   2   4   9        0.04        1.00      1.14 o 
   3   4   9      109.21      105.97      5.41 o 
   4   4   9       90.20       81.53      3.04 o 
   5   4   9      337.30      388.73      8.06 o 
   6   4   9      474.19      432.34     10.65 o 
   7   4   9        0.03       -0.17      1.32 o 
   8   4   9      849.18      770.65     12.13 o 
   9   4   9     1591.77     1603.76     19.72 o 
  10   4   9      355.72      335.60      6.21 o 
  11   4   9       20.86       18.05      1.79 o 
  12   4   9       95.97       93.08      2.86 o 
  13   4   9        0.32       -1.21      1.21 o 
  14   4   9       78.01       78.44      2.81 o 
  15   4   9       56.85       53.40      2.51 o 
  16   4   9       52.08       57.10      2.62 o 
  17   4   9       60.14       54.64      2.62 o 
  18   4   9       55.39       60.53      3.34 o 
  19   4   9      116.99      113.19      4.25 o 
  20   4   9       50.28       51.00      4.45 o 
  21   4   9      313.24      312.84      7.35 o 
  22   4   9       13.43       15.94      2.69 o 
  23   4   9       63.47       62.99      4.96 o 
  24   4   9       86.77       88.61      5.01 o 
  25   4   9       60.85       48.14      4.43 o 
  26   4   9       77.44       73.81      5.28 o 
  27   4   9        0.14       -2.68      2.68 o 
 -29   5   9       18.09       15.88      3.65 o 
 -28   5   9       11.15       12.97      4.46 o 
 -27   5   9      198.35      209.64      7.28 o 
 -26   5   9       31.68       39.57      5.19 o 
 -25   5   9       16.92       15.44      4.10 o 
 -24   5   9        1.19       -4.50      4.64 o 
 -23   5   9       13.33       11.10      3.94 o 
 -22   5   9      251.79      258.04     10.25 o 
 -21   5   9        0.20       -0.03      2.71 o 
 -20   5   9        2.89        0.26      2.70 o 
 -19   5   9      297.31      311.98     11.95 o 
 -18   5   9       10.34        7.52      3.44 o 
 -17   5   9       36.48       36.17      3.48 o 
 -16   5   9       15.40       15.54      2.63 o 
 -15   5   9        0.04        0.44      1.77 o 
 -14   5   9       63.63       61.77      4.03 o 
 -13   5   9      139.19      131.79      5.17 o 
 -12   5   9       26.24       23.00      2.69 o 
 -11   5   9      150.78      148.89      5.33 o 
 -10   5   9        0.59        0.16      1.65 o 
  -9   5   9        0.40       -1.26      1.26 o 
  -8   5   9      234.88      244.46      6.12 o 
  -7   5   9      482.01      450.00      8.96 o 
  -6   5   9        3.21        3.51      1.48 o 
  -5   5   9       24.43       12.62      1.80 o 
  -4   5   9      432.71      424.96      7.71 o 
  -3   5   9      359.45      322.07      7.32 o 
  -2   5   9        0.32       -1.10      1.10 o 
  -1   5   9      873.59      846.90     12.74 o 
   0   5   9       37.06       28.34      2.15 o 
   1   5   9       31.55       22.56      2.25 o 
   2   5   9        0.53       -2.04      2.04 o 
   3   5   9      943.97      939.22     13.97 o 
   4   5   9     2229.62     2092.24     27.58 o 
   5   5   9       10.31        6.05      1.94 o 
   6   5   9      644.77      591.00      9.91 o 
   7   5   9       56.90       47.75      2.73 o 
   8   5   9       90.99       77.63      3.03 o 
   9   5   9       15.17       10.63      1.57 o 
  10   5   9      292.77      309.50      6.01 o 
  11   5   9      224.78      212.14      4.92 o 
  12   5   9      173.54      170.23      4.44 o 
  13   5   9       58.36       55.04      2.90 o 
  14   5   9       21.24       23.78      2.17 o 
  15   5   9        6.81        7.34      1.78 o 
  16   5   9      339.91      349.21      7.91 o 
  17   5   9       56.56       51.96      3.46 o 
  18   5   9       23.42       17.45      2.49 o 
  19   5   9        0.13       -0.07      1.55 o 
  20   5   9       35.82       34.05      2.93 o 
  21   5   9       51.96       50.21      3.45 o 
  22   5   9      343.17      366.90     10.30 o 
  23   5   9      247.02      256.86      7.82 o 
  24   5   9        0.93        2.54      4.73 o 
  25   5   9        9.03        8.05      2.97 o 
  26   5   9      132.89      135.36      6.74 o 
 -27   6   9       64.69       75.31     10.28 o 
 -26   6   9        1.10        2.71      5.38 o 
 -25   6   9       12.00       11.76      5.66 o 
 -24   6   9        9.44       11.36      5.60 o 
 -23   6   9       40.43       37.02      7.45 o 
 -22   6   9      175.35      187.07     14.25 o 
 -21   6   9      161.08      177.98      6.94 o 
 -20   6   9       45.12       42.53      4.00 o 
 -19   6   9       84.41       87.32      5.08 o 
 -18   6   9      160.71      151.03      6.11 o 
 -17   6   9      400.91      404.45     10.14 o 
 -16   6   9      121.73      125.43     10.40 o 
 -15   6   9       14.23       12.45      2.49 o 
 -14   6   9      298.76      287.24      8.09 o 
 -13   6   9      518.84      507.14     11.36 o 
 -12   6   9        0.65       -1.67      1.67 o 
 -11   6   9       21.36       19.78      2.59 o 
 -10   6   9       66.94       90.73      4.95 o 
  -9   6   9        1.65        2.86      2.07 o 
  -8   6   9      111.28      132.06      5.64 o 
  -7   6   9      131.11      137.17      5.67 o 
  -6   6   9      102.69       92.47      5.52 o 
  -5   6   9        9.62       16.31      3.01 o 
  -4   6   9      247.55      263.39     10.82 o 
  -3   6   9      352.61      327.59      8.46 o 
  -2   6   9      470.92      468.50      9.87 o 
  -1   6   9       62.73       54.73      3.42 o 
   0   6   9      149.72      169.88      5.39 o 
   1   6   9     1298.96     1278.20     21.22 o 
   2   6   9       26.52       21.95      2.46 o 
   3   6   9       75.35       65.77      3.60 o 
   4   6   9      146.03      124.83      8.08 o 
   5   6   9      122.73      135.10      4.86 o 
   6   6   9      208.18      204.82      6.11 o 
   7   6   9      381.63      340.03     10.67 o 
   8   6   9      294.13      270.64      6.32 o 
   9   6   9       15.25       14.11      1.96 o 
  10   6   9      180.55      168.26      5.36 o 
  11   6   9       25.15       25.19      2.47 o 
  12   6   9        1.83        1.64      1.67 o 
  13   6   9       26.56       34.39      2.86 o 
  14   6   9       77.14       72.75      3.71 o 
  15   6   9       13.14       14.74      2.30 o 
  16   6   9        0.05       -1.34      1.74 o 
  17   6   9       49.69       50.41      3.50 o 
  18   6   9        2.48       -0.77      2.25 o 
  19   6   9      109.03      109.87      4.95 o 
  20   6   9      370.74      379.85      9.01 o 
  21   6   9      145.69      162.12      7.89 o 
  22   6   9       28.43       25.81      4.11 o 
  23   6   9       43.75       46.34      3.79 o 
  24   6   9       98.60      108.09      5.33 o 
  25   6   9       14.72       13.00      3.44 o 
 -26   7   9       31.38       24.96      7.18 o 
 -25   7   9      182.97      183.24     13.15 o 
 -24   7   9       70.92       84.78     10.05 o 
 -23   7   9        0.32        0.91      3.14 o 
 -22   7   9        5.16        6.34      3.42 o 
 -21   7   9        5.65        1.40      3.15 o 
 -20   7   9      539.70      559.09     15.72 o 
 -19   7   9        1.01        1.36      3.44 o 
 -18   7   9      190.46      188.37      7.04 o 
 -17   7   9      141.01      139.81      6.00 o 
 -16   7   9       74.64       76.14      4.85 o 
 -15   7   9      198.34      197.00      6.87 o 
 -14   7   9      534.31      509.04     11.71 o 
 -13   7   9      263.47      252.11      7.61 o 
 -12   7   9       21.21       19.92      2.78 o 
 -11   7   9       38.14       34.84      3.69 o 
 -10   7   9      226.13      221.38     10.47 o 
  -9   7   9        7.04        3.50      2.28 o 
  -8   7   9      494.19      472.99     11.98 o 
  -7   7   9     1616.37     1637.07     52.05 o 
  -6   7   9      155.38      137.99      5.77 o 
  -5   7   9        9.09        9.25      2.29 o 
  -4   7   9      172.43      177.69      5.63 o 
  -3   7   9       19.65       19.27      2.44 o 
  -2   7   9       22.94       23.83      4.90 o 
  -1   7   9        5.63       -0.56      1.80 o 
   0   7   9        5.88        4.45      2.01 o 
   1   7   9     2058.91     1972.52     30.96 o 
   2   7   9      189.28      172.28     11.10 o 
   3   7   9        0.82       -1.62      1.62 o 
   4   7   9      846.31      793.15     14.87 o 
   5   7   9      270.87      270.35      7.88 o 
   6   7   9       62.47       61.07      3.74 o 
   7   7   9       75.07       69.85      3.96 o 
   8   7   9       70.62       59.76      3.34 o 
   9   7   9      324.11      313.27      7.14 o 
  10   7   9        0.91        1.90      1.69 o 
  11   7   9      520.55      490.93      9.70 o 
  12   7   9      414.41      423.34      8.89 o 
  13   7   9      401.78      380.49      8.51 o 
  14   7   9      218.81      225.39      7.45 o 
  15   7   9       99.82       93.83      5.33 o 
  16   7   9       22.19       19.73      3.20 o 
  17   7   9        4.76        0.80      2.41 o 
  18   7   9        5.57        4.54      2.70 o 
  19   7   9      131.65      139.08      7.27 o 
  20   7   9       10.12       17.33      3.64 o 
  21   7   9        3.57        5.35      2.64 o 
  22   7   9      136.03      145.46      6.41 o 
  23   7   9      184.77      204.00      9.05 o 
 -24   8   9       52.92       61.91      6.76 o 
 -23   8   9        0.43        4.56      3.60 o 
 -22   8   9      247.32      265.08     10.60 o 
 -21   8   9       72.37       81.44      6.63 o 
 -20   8   9        2.62        1.49      3.14 o 
 -19   8   9      161.65      158.38      9.85 o 
 -18   8   9       43.26       54.06      5.16 o 
 -17   8   9        7.58        6.98      2.98 o 
 -16   8   9        2.16        4.29      3.17 o 
 -15   8   9       84.42       85.51      5.21 o 
 -14   8   9      127.18      130.45      5.75 o 
 -13   8   9      280.61      310.54      8.79 o 
 -12   8   9      114.39      125.54      5.46 o 
 -11   8   9        3.94        1.22      2.38 o 
 -10   8   9      490.36      534.56     15.30 o 
  -9   8   9     1178.38     1189.34     24.28 o 
  -8   8   9        0.19       -1.97      1.97 o 
  -7   8   9      118.01      126.45      5.69 o 
  -6   8   9      111.33       91.45      9.19 o 
  -5   8   9       20.30       15.77      2.68 o 
  -4   8   9      198.71      180.00      5.85 o 
  -3   8   9      237.04      202.91      6.26 o 
  -2   8   9      131.90      129.49      4.94 o 
  -1   8   9        1.60       -1.63      1.63 o 
   0   8   9      773.03      834.00     22.11 o 
   1   8   9      620.52      632.77     15.00 o 
   2   8   9        0.02       -1.76      1.76 o 
   3   8   9      181.60      173.76      5.74 o 
   4   8   9      304.08      287.08      7.59 o 
   5   8   9        6.83        5.27      1.99 o 
   6   8   9       52.75       37.45      4.80 o 
   7   8   9        4.81        6.73      2.11 o 
   8   8   9        0.08       -1.31      1.59 o 
   9   8   9      536.69      522.90     10.09 o 
  10   8   9      738.38      722.58     12.74 o 
  11   8   9      163.01      151.54      5.18 o 
  12   8   9      349.92      355.65      8.20 o 
  13   8   9        7.31        4.91      2.08 o 
  14   8   9      134.68      129.02      5.15 o 
  15   8   9      382.18      380.22      9.64 o 
  16   8   9      240.85      243.56      9.12 o 
  17   8   9       35.69       40.44      4.67 o 
  18   8   9       16.38       14.85      4.63 o 
  19   8   9       30.62       31.93      4.45 o 
  20   8   9      168.39      163.91      8.12 o 
  21   8   9       22.87       26.11      5.39 o 
 -21   9   9        0.15       -1.06      3.18 o 
 -20   9   9       10.22        5.47      3.59 o 
 -19   9   9        0.51        1.99      3.06 o 
 -18   9   9       15.17       14.35      3.68 o 
 -17   9   9        7.53        3.99      3.12 o 
 -16   9   9       83.13       81.59     12.07 o 
 -15   9   9       60.49       58.70      5.31 o 
 -14   9   9      380.88      403.96     12.19 o 
 -13   9   9      338.52      350.26     13.13 o 
 -12   9   9       64.01       75.73      4.90 o 
 -11   9   9       94.71       93.72      5.79 o 
 -10   9   9        4.98        7.20      2.64 o 
  -9   9   9       13.48       10.44      2.85 o 
  -8   9   9       13.34       11.59      2.60 o 
  -7   9   9        0.89        0.75      2.12 o 
  -6   9   9       16.74       13.73      4.60 o 
  -5   9   9       13.99       12.43      2.59 o 
  -4   9   9        1.92        0.21      1.95 o 
  -3   9   9      111.78      115.32      4.86 o 
  -2   9   9       48.36       38.52      3.29 o 
  -1   9   9        3.27       -0.52      1.80 o 
   0   9   9        1.07       -1.64      1.77 o 
   1   9   9      302.09      301.31      7.90 o 
   2   9   9      351.74      336.39      8.52 o 
   3   9   9      299.78      289.25     12.67 o 
   4   9   9      361.74      352.03      8.86 o 
   5   9   9      299.27      306.15      8.69 o 
   6   9   9       76.61       73.31      5.20 o 
   7   9   9        0.33       -0.51      1.95 o 
   8   9   9       62.12       72.52      4.38 o 
   9   9   9      247.21      254.60      6.67 o 
  10   9   9        6.58        8.58      2.21 o 
  11   9   9      153.48      158.26      5.79 o 
  12   9   9       53.10       45.15      3.66 o 
  13   9   9       62.75       55.96      4.04 o 
  14   9   9       26.29       24.52      3.21 o 
  15   9   9        1.08        1.02      2.24 o 
  16   9   9        1.56        1.52      2.36 o 
  17   9   9       40.71       41.48      4.03 o 
  18   9   9       89.33       81.83      5.30 o 
 -18  10   9      138.78      145.06     11.12 o 
 -17  10   9       49.20       58.54      5.58 o 
 -16  10   9        7.09        4.58      3.21 o 
 -15  10   9        0.88       -2.29      2.77 o 
 -14  10   9        1.97       -4.41      4.65 o 
 -13  10   9       13.80       14.14      3.89 o 
 -12  10   9        0.34       -1.22      2.58 o 
 -11  10   9       39.19       33.26      4.12 o 
 -10  10   9       45.79       49.93      4.68 o 
  -9  10   9        0.17        1.63      2.62 o 
  -8  10   9       31.62       30.51      3.63 o 
  -7  10   9      191.31      184.26      7.20 o 
  -6  10   9       29.99       29.78      3.57 o 
  -5  10   9       44.59       41.27      7.53 o 
  -4  10   9      106.93      108.76      5.32 o 
  -3  10   9      194.62      196.31      6.43 o 
  -2  10   9       54.72       47.74      3.87 o 
  -1  10   9       38.42       35.77      3.26 o 
   0  10   9        8.67        6.51      3.57 o 
   1  10   9        0.94       -1.07      1.94 o 
   2  10   9       76.59       69.79      4.50 o 
   3  10   9       49.07       53.91      4.20 o 
   4  10   9       48.38       38.73      3.69 o 
   5  10   9        5.12        4.70      2.36 o 
   6  10   9      345.79      343.12      9.89 o 
   7  10   9        0.18       -0.95      2.37 o 
   8  10   9        0.08       -2.63      2.63 o 
   9  10   9       99.62      101.13      6.82 o 
  10  10   9       97.78      117.89      6.09 o 
  11  10   9        4.81        6.06      2.35 o 
  12  10   9       18.20       13.14      2.73 o 
  13  10   9       15.08       16.83      2.92 o 
  14  10   9        0.29       -2.15      2.15 o 
  15  10   9        7.13        5.64      2.63 o 
 -13  11   9        6.02        5.39      3.15 o 
 -12  11   9       12.08       12.47      3.93 o 
 -11  11   9        3.75        0.14      2.86 o 
 -10  11   9      178.15      169.56      7.60 o 
  -9  11   9       42.78       41.20      4.38 o 
  -8  11   9       45.18       43.37      9.35 o 
  -7  11   9      188.23      197.67     14.33 o 
  -6  11   9       27.73       37.31      3.94 o 
  -5  11   9        2.24        3.73      2.47 o 
  -4  11   9        4.51        6.40      2.51 o 
  -3  11   9       17.41       16.30      2.88 o 
  -2  11   9       44.13       47.90      4.01 o 
  -1  11   9        9.30        9.24      2.58 o 
   0  11   9       25.00       23.91      3.22 o 
   1  11   9        0.28       -1.40      2.05 o 
   2  11   9        1.49       -1.33      2.01 o 
   3  11   9        0.05       -2.11      2.11 o 
   4  11   9       49.57       51.32      4.28 o 
   5  11   9       87.57      101.55      7.46 o 
   6  11   9       69.11       75.33     10.58 o 
   7  11   9        9.40       11.21      2.96 o 
   8  11   9       10.10       10.90      2.98 o 
   9  11   9      149.92      153.57      6.89 o 
  10  11   9      287.19      287.21      9.53 o 
 -31   0  10      169.40      212.43     11.77 o 
 -30   0  10       42.86       35.71      5.89 o 
 -29   0  10      119.53      107.82      8.63 o 
 -28   0  10      124.15      124.83      9.02 o 
 -27   0  10       34.80       38.01      5.79 o 
 -26   0  10       23.24       24.36      3.89 o 
 -25   0  10      143.43      149.87      7.28 o 
 -24   0  10      415.50      426.77     12.53 o 
 -23   0  10      243.38      275.88      9.45 o 
 -22   0  10     1162.83     1197.53     19.76 o 
 -21   0  10      752.37      792.67     14.07 o 
 -20   0  10      356.18      342.53      7.52 o 
 -19   0  10      391.85      371.94      7.88 o 
 -18   0  10      121.60       94.47      3.53 o 
 -17   0  10      178.53      159.52      4.88 o 
 -16   0  10      108.77      106.13      3.61 o 
 -15   0  10      609.78      590.08     10.67 o 
 -14   0  10      946.65      927.65     19.49 o 
 -13   0  10       98.08       66.12      6.68 o 
 -12   0  10      781.36      726.02     16.19 o 
 -11   0  10      342.53      333.50      7.39 o 
 -10   0  10     1060.96     1044.92     17.26 o 
  -9   0  10       85.85       69.34      3.20 o 
  -8   0  10      405.25      369.80      7.65 o 
  -7   0  10      413.22      417.72      8.29 o 
  -6   0  10      628.93      635.48     13.91 o 
  -5   0  10      714.04      808.69     16.75 o 
  -4   0  10     1461.50     1371.18     25.84 o 
  -3   0  10       99.37       54.15      3.49 o 
  -2   0  10        8.49        6.04      3.35 o 
  -1   0  10       34.32       44.63      3.18 o 
   0   0  10      411.44      398.21      9.65 o 
   1   0  10      334.34      303.39      7.93 o 
   2   0  10      387.44      433.28     10.22 o 
   3   0  10      243.66      243.65      5.47 o 
   4   0  10     1108.40      996.78     17.57 o 
   5   0  10      640.37      604.99     16.95 o 
   6   0  10      762.64      736.31     12.34 o 
   7   0  10       12.98       13.36      1.66 o 
   8   0  10      274.84      269.88      5.98 o 
   9   0  10      393.97      421.13      8.29 o 
  10   0  10      649.96      626.22     11.17 o 
  11   0  10      125.91      137.45      5.55 o 
  12   0  10      618.89      594.35     10.86 o 
  13   0  10      115.94      136.84      4.36 o 
  14   0  10        2.89        5.72      1.62 o 
  15   0  10     2008.94     2001.59     30.10 o 
  16   0  10      207.13      224.06      5.92 o 
  17   0  10       62.07       64.79      3.33 o 
  18   0  10       63.75       58.06      4.82 o 
  19   0  10      433.58      441.07      9.15 o 
  20   0  10      107.01      117.56      5.58 o 
  21   0  10       28.18       28.59      2.60 o 
  22   0  10      181.72      184.13      5.52 o 
  23   0  10      133.12      150.60      8.23 o 
  24   0  10      340.52      364.08     10.85 o 
  25   0  10      230.09      260.76      8.95 o 
  26   0  10      339.58      379.89     11.30 o 
  27   0  10        5.15        5.71      2.79 o 
  28   0  10      146.60      166.10     12.36 o 
 -31   1  10       57.36       57.33      7.55 o 
 -30   1  10       50.64       42.11      6.68 o 
 -29   1  10      201.65      206.59     13.64 o 
 -28   1  10       21.27       21.33      7.56 o 
 -27   1  10        6.45        9.14      1.82 o 
 -26   1  10       15.24       15.19      1.92 o 
 -25   1  10      531.29      540.30      8.85 o 
 -24   1  10       22.22       23.24      2.41 o 
 -23   1  10       64.15       65.53      2.96 o 
 -22   1  10        5.53        6.86      1.53 o 
 -21   1  10        1.81        0.22      1.27 o 
 -20   1  10        2.75        3.48      1.78 o 
 -19   1  10      833.15      872.55     12.01 o 
 -18   1  10      392.80      431.83      8.25 o 
 -17   1  10      366.41      401.12      6.96 o 
 -16   1  10      452.22      474.56      8.25 o 
 -15   1  10     1270.42     1248.17     16.02 o 
 -14   1  10     1158.09     1093.09     14.25 o 
 -13   1  10      162.56      189.62      3.75 o 
 -12   1  10      117.86      108.57      2.69 o 
 -11   1  10      304.69      288.69      4.79 o 
 -10   1  10       18.94       21.00      1.36 o 
  -9   1  10        0.86        2.62      0.85 o 
  -8   1  10      141.39      159.45      4.01 o 
  -7   1  10      469.09      451.38      7.65 o 
  -6   1  10     1578.86     1525.12     20.36 o 
  -5   1  10      232.09      220.12      4.73 o 
  -4   1  10     1836.52     1764.31     23.06 o 
  -3   1  10      596.20      643.02     11.46 o 
  -2   1  10      126.53      146.25      4.28 o 
  -1   1  10      299.92      270.08      5.06 o 
   0   1  10       76.72       64.71      2.46 o 
   1   1  10       78.51       68.31      2.25 o 
   2   1  10      327.24      332.19      7.47 o 
   3   1  10      194.56      193.18      4.20 o 
   4   1  10      566.48      563.98      8.64 o 
   5   1  10     1621.47     1655.91     21.30 o 
   6   1  10        2.92        1.88      1.03 o 
   7   1  10      537.43      548.34      7.77 o 
   8   1  10       86.47       87.10      2.62 o 
   9   1  10       26.70       24.63      1.67 o 
  10   1  10      479.33      466.93      6.25 o 
  11   1  10      530.66      522.89      6.82 o 
  12   1  10      177.99      190.72      3.54 o 
  13   1  10      194.21      197.49      3.90 o 
  14   1  10      514.30      526.81      7.04 o 
  15   1  10      252.55      252.38      4.32 o 
  16   1  10      425.58      425.26      6.95 o 
  17   1  10      499.39      500.39      7.84 o 
  18   1  10      256.08      245.63      5.05 o 
  19   1  10      111.47      123.40      3.59 o 
  20   1  10       40.84       42.48      2.41 o 
  21   1  10        3.85        2.15      1.43 o 
  22   1  10        0.11       -0.55      1.45 o 
  23   1  10      606.83      632.56      9.63 o 
  24   1  10       21.79       28.54      2.24 o 
  25   1  10      764.96      847.33     13.88 o 
  26   1  10      117.86      122.07      5.03 o 
  27   1  10        0.71       -2.13      2.13 o 
  28   1  10        6.14        9.85      2.67 o 
 -30   2  10        1.19        1.08      2.49 o 
 -29   2  10       11.69        9.03      7.50 o 
 -28   2  10       10.54        8.57      2.73 o 
 -27   2  10        1.83       -0.70      2.29 o 
 -26   2  10       14.31       12.79      2.37 o 
 -25   2  10        0.62       -1.23      1.76 o 
 -24   2  10        0.64       -1.42      1.42 o 
 -23   2  10        0.78        0.09      1.51 o 
 -22   2  10       20.18       21.22      2.16 o 
 -21   2  10      103.31      109.48      3.75 o 
 -20   2  10      368.63      386.64      7.84 o 
 -19   2  10        8.65        9.73      1.83 o 
 -18   2  10       14.24       20.20      2.11 o 
 -17   2  10      330.61      347.93      7.04 o 
 -16   2  10      116.69      107.33      3.72 o 
 -15   2  10       13.02       12.26      1.71 o 
 -14   2  10      294.06      239.44      5.39 o 
 -13   2  10        6.38       -0.97      1.66 o 
 -12   2  10      328.75      309.72      6.19 o 
 -11   2  10       98.68       89.58      3.17 o 
 -10   2  10       14.30       19.28      1.79 o 
  -9   2  10      125.98      128.86      3.31 o 
  -8   2  10      250.47      230.55      4.58 o 
  -7   2  10      133.43      130.23      3.30 o 
  -6   2  10     1401.96     1386.68     16.79 o 
  -5   2  10      451.62      449.59      7.51 o 
  -4   2  10      388.02      349.59      6.27 o 
  -3   2  10      536.75      503.64      7.18 o 
  -2   2  10      589.41      634.18      8.54 o 
  -1   2  10      245.19      264.14      4.27 o 
   0   2  10      119.30      109.93      2.59 o 
   1   2  10       27.22       29.30      1.77 o 
   2   2  10       40.40       43.55      1.83 o 
   3   2  10      403.43      405.75      6.91 o 
   4   2  10       40.91       48.66      1.94 o 
   5   2  10       19.10       17.64      1.33 o 
   6   2  10      162.94      145.90      3.11 o 
   7   2  10      122.62      127.31      2.95 o 
   8   2  10       24.26       23.52      1.49 o 
   9   2  10      206.05      219.67      4.29 o 
  10   2  10       83.43       93.05      2.83 o 
  11   2  10      613.21      616.81      9.49 o 
  12   2  10      131.01      123.31      4.67 o 
  13   2  10      216.86      224.73      4.88 o 
  14   2  10        2.85        2.05      1.63 o 
  15   2  10       26.82       32.45      2.12 o 
  16   2  10       88.92       86.09      3.60 o 
  17   2  10       30.12       25.94      2.83 o 
  18   2  10       83.45       83.33      3.56 o 
  19   2  10      316.38      304.76      8.91 o 
  20   2  10      169.50      164.48      6.38 o 
  21   2  10       10.64        8.60      2.46 o 
  22   2  10       40.22       40.55      3.75 o 
  23   2  10        7.90       11.37      2.70 o 
  24   2  10      204.38      206.90      7.57 o 
  25   2  10        2.77        6.14      2.64 o 
  26   2  10       71.66       64.67      4.74 o 
  27   2  10       13.98       15.98      3.17 o 
 -30   3  10        4.78        4.54      2.87 o 
 -29   3  10        2.50        2.39      2.67 o 
 -28   3  10       17.40       12.86      3.07 o 
 -27   3  10        5.68        7.17      2.76 o 
 -26   3  10      206.95      203.13      7.64 o 
 -25   3  10       12.15        6.44      2.34 o 
 -24   3  10       87.32       82.21      4.50 o 
 -23   3  10       10.30        8.41      2.29 o 
 -22   3  10      181.66      200.48     10.80 o 
 -21   3  10       30.78       28.40      4.66 o 
 -20   3  10        1.79        1.19      2.02 o 
 -19   3  10       62.15       55.32      3.91 o 
 -18   3  10      110.19      113.88      5.30 o 
 -17   3  10      104.91       97.54      5.65 o 
 -16   3  10      167.34      176.41      4.55 o 
 -15   3  10      118.18      124.15      3.77 o 
 -14   3  10        4.30        3.71      1.40 o 
 -13   3  10      308.87      253.11      8.76 o 
 -12   3  10        4.94        0.86      1.32 o 
 -11   3  10       94.92      103.38      3.01 o 
 -10   3  10       88.59      109.12      3.32 o 
  -9   3  10       35.02       26.95      1.77 o 
  -8   3  10      917.00      904.43     11.78 o 
  -7   3  10      102.44      116.70      3.29 o 
  -6   3  10       26.88       37.75      1.84 o 
  -5   3  10      462.02      473.94      6.81 o 
  -4   3  10      269.33      294.54      4.87 o 
  -3   3  10      129.61      110.46      2.75 o 
  -2   3  10       22.71       20.86      1.78 o 
  -1   3  10        0.01       -0.96      0.96 o 
   0   3  10        0.80       -0.79      0.79 o 
   1   3  10       75.38       63.42      2.06 o 
   2   3  10      419.79      410.92      5.71 o 
   3   3  10      184.16      188.13      3.45 o 
   4   3  10      266.08      236.55      3.97 o 
   5   3  10        1.34        3.58      0.94 o 
   6   3  10       12.62       21.50      1.40 o 
   7   3  10     1617.49     1545.74     16.87 o 
   8   3  10      313.16      296.09      4.71 o 
   9   3  10      336.29      340.61      6.03 o 
  10   3  10       45.03       45.96      2.38 o 
  11   3  10        6.00        7.44      1.41 o 
  12   3  10      354.29      357.36      7.62 o 
  13   3  10      299.93      313.43      6.59 o 
  14   3  10        0.30       -0.68      1.39 o 
  15   3  10        9.32        7.55      1.71 o 
  16   3  10        0.65        1.60      1.66 o 
  17   3  10      132.33      137.39      4.90 o 
  18   3  10      152.01      160.26      7.10 o 
  19   3  10        0.03        1.94      2.20 o 
  20   3  10      129.36      120.67      5.70 o 
  21   3  10        6.92        3.18      2.47 o 
  22   3  10       50.71       51.95      4.32 o 
  23   3  10        2.20       -0.34      2.34 o 
  24   3  10       23.19       23.66      3.71 o 
  25   3  10        6.71        7.28      3.43 o 
  26   3  10       22.43       20.88      3.52 o 
  27   3  10       10.91       13.23      3.23 o 
 -29   4  10        6.41        4.43      2.90 o 
 -28   4  10        0.15       -1.62      2.59 o 
 -27   4  10       15.18       12.11      3.25 o 
 -26   4  10       30.04       23.59      6.53 o 
 -25   4  10       51.33       53.36      5.11 o 
 -24   4  10        0.94       -2.41      2.41 o 
 -23   4  10      171.54      181.42      6.94 o 
 -22   4  10      894.50      932.52     18.15 o 
 -21   4  10      631.18      667.11     14.13 o 
 -20   4  10      201.44      196.23      6.80 o 
 -19   4  10       10.47       10.44      2.45 o 
 -18   4  10      144.94      161.45      5.92 o 
 -17   4  10      244.37      257.83      9.52 o 
 -16   4  10      628.79      628.79     13.20 o 
 -15   4  10       22.91       25.41      2.91 o 
 -14   4  10      114.88      117.08      7.67 o 
 -13   4  10      534.60      569.52     12.00 o 
 -12   4  10      137.25      133.58      5.21 o 
 -11   4  10      371.28      369.84     10.32 o 
 -10   4  10      207.83      222.24      6.54 o 
  -9   4  10       86.62       93.91      4.36 o 
  -8   4  10      312.99      304.28      9.08 o 
  -7   4  10       83.18       80.56      4.42 o 
  -6   4  10        0.56       -1.35      1.35 o 
  -5   4  10      369.99      327.63      7.36 o 
  -4   4  10      197.25      169.33      5.06 o 
  -3   4  10      463.13      395.72      7.51 o 
  -2   4  10      991.08      962.34     14.32 o 
  -1   4  10      680.66      662.80     10.75 o 
   0   4  10      174.12      152.39      4.31 o 
   1   4  10      547.39      531.05      9.14 o 
   2   4  10        4.09       -0.86      2.75 o 
   3   4  10      575.45      576.66      9.78 o 
   4   4  10     1679.63     1615.31     22.14 o 
   5   4  10      122.75      142.57      6.45 o 
   6   4  10       39.47       26.10      2.27 o 
   7   4  10       92.94       81.34      3.38 o 
   8   4  10        4.79        7.13      1.68 o 
   9   4  10      395.62      403.53      7.97 o 
  10   4  10      188.94      171.67      4.90 o 
  11   4  10       79.90       78.48      2.96 o 
  12   4  10        0.25       -0.56      1.20 o 
  13   4  10       57.03       45.01      2.63 o 
  14   4  10      249.47      258.45      5.08 o 
  15   4  10       68.30       69.79      2.92 o 
  16   4  10      116.86      118.81      4.20 o 
  17   4  10      387.64      399.39      8.23 o 
  18   4  10        0.40       -1.60      1.60 o 
  19   4  10       44.51       40.41      3.08 o 
  20   4  10       14.27       12.25      2.40 o 
  21   4  10       31.48       31.06      3.68 o 
  22   4  10      221.71      231.95      8.23 o 
  23   4  10      127.33      131.19      7.20 o 
  24   4  10       12.18       14.91      3.19 o 
  25   4  10       38.59       31.26      3.96 o 
  26   4  10      618.41      653.72     16.27 o 
 -28   5  10        2.96        1.67      2.97 o 
 -27   5  10        2.60        0.86      2.79 o 
 -26   5  10      510.28      519.44     15.65 o 
 -25   5  10      842.91      916.45     22.43 o 
 -24   5  10      350.47      347.05     18.15 o 
 -23   5  10      130.46      130.51     11.26 o 
 -22   5  10      222.63      233.83     21.29 o 
 -21   5  10      303.78      302.98     11.33 o 
 -20   5  10       11.87       11.35      6.01 o 
 -19   5  10      344.62      369.87     12.34 o 
 -18   5  10       90.21       89.72      5.08 o 
 -17   5  10     1135.25     1094.25     21.73 o 
 -16   5  10      555.11      559.00     12.47 o 
 -15   5  10      260.37      269.68      7.93 o 
 -14   5  10      679.97      690.98     14.14 o 
 -13   5  10       50.29       47.47      3.75 o 
 -12   5  10        7.02        4.66      2.05 o 
 -11   5  10       23.78       19.51      2.70 o 
 -10   5  10      155.72      153.11      5.61 o 
  -9   5  10       50.63       43.57      4.39 o 
  -8   5  10      273.37      288.26      7.06 o 
  -7   5  10     1102.94     1037.74     17.28 o 
  -6   5  10       37.54       29.79      2.61 o 
  -5   5  10       16.10       15.02      2.21 o 
  -4   5  10        0.87       -0.59      1.39 o 
  -3   5  10        0.58       -1.26      1.26 o 
  -2   5  10        3.58        1.30      1.44 o 
  -1   5  10      139.44      131.08      4.94 o 
   0   5  10      223.12      228.84      5.88 o 
   1   5  10      405.18      385.56      9.53 o 
   2   5  10      549.44      520.21      9.18 o 
   3   5  10      947.32      954.71     14.46 o 
   4   5  10      624.64      620.14     10.47 o 
   5   5  10       43.24       50.69      2.91 o 
   6   5  10       66.97       64.98      3.27 o 
   7   5  10     1007.07      997.10     15.23 o 
   8   5  10      493.94      495.68      9.22 o 
   9   5  10       29.39       27.13      2.45 o 
  10   5  10       31.68       27.15      2.45 o 
  11   5  10      617.38      638.25     11.64 o 
  12   5  10      635.85      647.58     11.45 o 
  13   5  10       19.62       24.79      2.27 o 
  14   5  10       24.78       19.92      2.21 o 
  15   5  10      376.37      390.08      7.62 o 
  16   5  10       97.70       95.21      4.00 o 
  17   5  10      195.19      210.92      5.60 o 
  18   5  10      188.61      198.19      5.72 o 
  19   5  10       62.91       56.14      3.54 o 
  20   5  10       15.22       15.83      2.52 o 
  21   5  10        1.00       -1.58      2.00 o 
  22   5  10      262.88      255.14      8.92 o 
  23   5  10      227.70      244.95      8.83 o 
  24   5  10        4.34        7.54      3.08 o 
  25   5  10        2.84        4.52      2.86 o 
 -26   6  10      176.02      206.43     14.81 o 
 -25   6  10      346.80      379.99     19.42 o 
 -24   6  10        0.03        7.77      5.31 o 
 -23   6  10      336.19      340.50     17.48 o 
 -22   6  10      786.83      837.98     30.24 o 
 -21   6  10      257.82      258.58     14.82 o 
 -20   6  10        6.69        2.79      2.69 o 
 -19   6  10       21.29       24.59      3.41 o 
 -18   6  10       31.17       33.01      3.67 o 
 -17   6  10        7.25        5.98      2.57 o 
 -16   6  10       49.31       33.02      3.51 o 
 -15   6  10        2.12        1.32      2.18 o 
 -14   6  10      181.56      179.64      6.52 o 
 -13   6  10      170.93      176.71      6.42 o 
 -12   6  10       15.89       10.98      2.48 o 
 -11   6  10        0.43       -1.76      1.76 o 
 -10   6  10      678.45      724.04     13.56 o 
  -9   6  10      330.04      322.65      7.80 o 
  -8   6  10       74.26       73.93      3.72 o 
  -7   6  10      212.46      228.33      7.76 o 
  -6   6  10       42.07       36.35      3.57 o 
  -5   6  10       17.74       16.89      2.75 o 
  -4   6  10      403.64      368.66      8.81 o 
  -3   6  10      270.82      254.35      7.02 o 
  -2   6  10        9.16        8.41      2.78 o 
  -1   6  10        3.07        0.59      2.22 o 
   0   6  10       17.21       22.33      2.54 o 
   1   6  10        7.09        6.77      1.99 o 
   2   6  10      281.99      270.66      7.27 o 
   3   6  10        0.61        1.32      1.71 o 
   4   6  10       37.16       32.94      2.98 o 
   5   6  10        0.89        3.01      1.82 o 
   6   6  10       58.35       51.47      3.59 o 
   7   6  10       20.17       24.60      3.48 o 
   8   6  10        4.61        5.35      4.95 o 
   9   6  10       43.87       47.15      4.50 o 
  10   6  10      170.18      169.38      5.12 o 
  11   6  10        0.77       -0.08      2.01 o 
  12   6  10        7.75       12.10      1.87 o 
  13   6  10      147.04      141.84      4.41 o 
  14   6  10      446.42      455.31      9.64 o 
  15   6  10      385.32      388.09      7.75 o 
  16   6  10       60.24       58.81      3.42 o 
  17   6  10       32.29       32.82      2.84 o 
  18   6  10        9.53        5.47      2.06 o 
  19   6  10       23.44       24.09      3.08 o 
  20   6  10       13.73       11.75      3.84 o 
  21   6  10       33.45       37.59     13.23 o 
  22   6  10       11.85       12.03      2.69 o 
  23   6  10       30.92       28.19      3.49 o 
 -25   7  10       25.72       20.01      6.75 o 
 -24   7  10        5.05       12.16      5.95 o 
 -23   7  10        9.52        9.48      5.35 o 
 -22   7  10       70.34       78.81      9.62 o 
 -21   7  10       70.26       75.74      6.46 o 
 -20   7  10      172.80      199.74     16.44 o 
 -19   7  10      245.64      271.17     13.87 o 
 -18   7  10        2.79       -0.13      2.37 o 
 -17   7  10      401.96      435.08     11.19 o 
 -16   7  10      676.38      697.96     15.05 o 
 -15   7  10      545.52      585.63     13.29 o 
 -14   7  10      356.28      369.08      9.90 o 
 -13   7  10       69.57       79.75      5.05 o 
 -12   7  10      242.65      248.32      7.71 o 
 -11   7  10        0.79       -1.31      1.95 o 
 -10   7  10       96.13      108.24      8.68 o 
  -9   7  10       12.79       12.95      2.97 o 
  -8   7  10      300.83      297.32      9.25 o 
  -7   7  10      112.75       95.48      5.26 o 
  -6   7  10       38.81       36.05      3.67 o 
  -5   7  10       28.11       23.34      3.13 o 
  -4   7  10        0.49       -2.30      2.52 o 
  -3   7  10        3.21        0.51      2.26 o 
  -2   7  10      207.80      206.97      6.41 o 
  -1   7  10      107.56      108.97      4.77 o 
   0   7  10      184.74      167.87      8.32 o 
   1   7  10       13.33       11.14      2.30 o 
   2   7  10       10.69        8.61      2.12 o 
   3   7  10      170.06      169.73      5.76 o 
   4   7  10       28.44       27.46      2.84 o 
   5   7  10      103.63      109.02      5.74 o 
   6   7  10        1.78        1.26      1.88 o 
   7   7  10       25.74       21.98      3.28 o 
   8   7  10      145.90      158.77      5.89 o 
   9   7  10       52.81       52.76      3.92 o 
  10   7  10      190.88      186.49      6.59 o 
  11   7  10       28.45       18.97      3.00 o 
  12   7  10      349.72      336.83      8.06 o 
  13   7  10       21.07       19.05      2.61 o 
  14   7  10        0.62        0.60      1.99 o 
  15   7  10       11.93        8.59      2.31 o 
  16   7  10       29.73       24.97      3.07 o 
  17   7  10       85.51       72.96      4.85 o 
  18   7  10       95.12       99.37      4.70 o 
  19   7  10      115.27      122.41      5.13 o 
  20   7  10       29.47       28.74      3.26 o 
  21   7  10        0.06       -0.09      3.18 o 
  22   7  10        1.32        0.29      3.16 o 
 -22   8  10       49.80       48.51      6.82 o 
 -21   8  10      195.03      203.79      9.51 o 
 -20   8  10      239.07      243.45     33.86 o 
 -19   8  10      150.16      157.87     10.56 o 
 -18   8  10       13.87       12.55      3.53 o 
 -17   8  10        3.97        0.98      4.21 o 
 -16   8  10       18.25       13.03      3.51 o 
 -15   8  10       35.88       38.93      3.98 o 
 -14   8  10       76.41       78.84      5.16 o 
 -13   8  10       15.13       13.90      2.95 o 
 -12   8  10       71.24       69.08      4.74 o 
 -11   8  10       49.82       45.22      3.99 o 
 -10   8  10        8.67        5.94      3.89 o 
  -9   8  10       64.17       56.03      4.71 o 
  -8   8  10        1.28        3.50      2.33 o 
  -7   8  10       45.91       52.87      4.41 o 
  -6   8  10        0.39       -1.40      6.75 o 
  -5   8  10      164.71      153.79      9.97 o 
  -4   8  10      175.86      168.14     11.70 o 
  -3   8  10       15.15       12.74      2.48 o 
  -2   8  10      143.96      148.50      5.56 o 
  -1   8  10        1.15        0.34      2.00 o 
   0   8  10      211.98      200.84      6.41 o 
   1   8  10       97.81       95.07      4.61 o 
   2   8  10       11.14       11.71      2.41 o 
   3   8  10       12.57       13.27      2.48 o 
   4   8  10      209.50      192.78      6.46 o 
   5   8  10      473.42      464.87     10.83 o 
   6   8  10      375.76      364.16      9.33 o 
   7   8  10       14.79        9.35      2.59 o 
   8   8  10      205.92      218.48     13.60 o 
   9   8  10        3.82        3.12      2.31 o 
  10   8  10      336.65      326.88     16.03 o 
  11   8  10        0.86        1.21      2.29 o 
  12   8  10        0.48        2.40      2.03 o 
  13   8  10       18.03       16.30      2.71 o 
  14   8  10       57.32       58.59      5.29 o 
  15   8  10       36.59       41.18      3.89 o 
  16   8  10        6.80        9.20      2.76 o 
  17   8  10        2.00        0.22      2.48 o 
  18   8  10       89.40       87.33      5.96 o 
  19   8  10      146.48      153.30      6.75 o 
  20   8  10        0.24        0.73      3.38 o 
 -20   9  10        3.10        2.35      3.54 o 
 -19   9  10      335.05      326.11     11.85 o 
 -18   9  10      323.25      331.78     20.13 o 
 -17   9  10       88.52       86.55      9.34 o 
 -16   9  10      184.86      190.06      8.58 o 
 -15   9  10       21.67       22.40      4.02 o 
 -14   9  10       17.16       16.47      5.77 o 
 -13   9  10       66.34       76.52      5.87 o 
 -12   9  10       51.51       53.31      4.96 o 
 -11   9  10       49.02       49.98      4.80 o 
 -10   9  10        0.03       -3.18      3.18 o 
  -9   9  10      114.04       97.32      5.87 o 
  -8   9  10        3.41        0.65      5.22 o 
  -7   9  10      360.12      356.00     10.57 o 
  -6   9  10      163.74      164.19      7.82 o 
  -5   9  10        4.24        1.34      2.41 o 
  -4   9  10      171.09      180.69      7.04 o 
  -3   9  10        5.78       -0.82      2.67 o 
  -2   9  10       23.56       20.37      2.86 o 
  -1   9  10       37.19       35.33      3.41 o 
   0   9  10      141.12      151.12      5.75 o 
   1   9  10      428.93      396.86      9.78 o 
   2   9  10      105.64      116.43      5.20 o 
   3   9  10       97.75      102.44      4.93 o 
   4   9  10       35.01       31.70      3.28 o 
   5   9  10      112.28      103.63      5.80 o 
   6   9  10      324.81      335.19      9.15 o 
   7   9  10       85.75       90.93      5.06 o 
   8   9  10        2.37        4.98      2.61 o 
   9   9  10       97.92      107.74      5.98 o 
  10   9  10       10.37       17.39      3.32 o 
  11   9  10        5.88        8.83      2.79 o 
  12   9  10        4.58        6.85      3.48 o 
  13   9  10        0.06       -0.71      2.63 o 
  14   9  10       26.39       29.10      3.82 o 
  15   9  10       15.79       15.48      3.09 o 
  16   9  10       13.57       18.39      3.24 o 
  17   9  10       13.35       10.31      2.91 o 
 -16  10  10      124.84      126.74      7.67 o 
 -15  10  10       70.46       90.40      6.75 o 
 -14  10  10       44.91       54.34      5.39 o 
 -13  10  10      430.58      445.50     13.45 o 
 -12  10  10      567.29      604.79     16.09 o 
 -11  10  10      376.77      416.19     12.51 o 
 -10  10  10      246.49      234.62      9.04 o 
  -9  10  10      125.37      117.36      6.52 o 
  -8  10  10       81.45       79.90      9.25 o 
  -7  10  10       97.55       99.92      6.00 o 
  -6  10  10        8.84        7.19      3.02 o 
  -5  10  10      353.24      351.63     10.65 o 
  -4  10  10      789.66      772.69     17.69 o 
  -3  10  10      145.76      154.89      6.64 o 
  -2  10  10        5.84        6.29      2.53 o 
  -1  10  10       14.35       13.85      2.83 o 
   0  10  10       27.71       19.28      5.19 o 
   1  10  10       66.42       69.37      4.70 o 
   2  10  10        8.73        8.58      2.60 o 
   3  10  10       25.21       22.95      3.31 o 
   4  10  10       48.82       46.59      4.84 o 
   5  10  10       67.60       67.85      4.98 o 
   6  10  10       30.00       31.45      3.85 o 
   7  10  10       41.16       39.09      4.17 o 
   8  10  10      656.97      649.72     19.53 o 
   9  10  10      610.28      629.83     15.74 o 
  10  10  10       32.75       34.76      4.19 o 
  11  10  10      170.96      177.91      7.69 o 
  12  10  10       45.43       36.58      5.41 o 
  13  10  10      121.78      106.31      8.09 o 
 -10  11  10        8.09        8.50      3.37 o 
  -9  11  10       90.65       82.72      6.05 o 
  -8  11  10       60.09       65.21      6.40 o 
  -7  11  10      411.50      476.10     15.65 o 
  -6  11  10      362.12      351.73     10.92 o 
  -5  11  10       19.44       21.19      5.12 o 
  -4  11  10       98.38      100.32      5.90 o 
  -3  11  10       96.24      118.70      6.04 o 
  -2  11  10      177.14      189.01      9.22 o 
  -1  11  10       49.59       47.81      4.31 o 
   0  11  10        0.74       -1.87      2.20 o 
   1  11  10       17.70       14.72      2.94 o 
   2  11  10       29.61       34.13      3.81 o 
   3  11  10        5.47        3.90      5.03 o 
   4  11  10        0.46       -1.77      2.28 o 
   5  11  10       19.48       21.91      4.93 o 
   6  11  10        0.21       -0.65      2.45 o 
   7  11  10        0.95       -2.01      2.41 o 
 -30   1  11       63.26       68.28      7.91 o 
 -29   1  11       38.93       32.86      6.13 o 
 -28   1  11       18.05       13.08      3.31 o 
 -27   1  11       62.14       66.30      5.59 o 
 -26   1  11      337.35      341.76     14.09 o 
 -25   1  11      137.88      138.21      4.35 o 
 -24   1  11        0.66       -2.12      2.12 o 
 -23   1  11       48.62       48.63      3.45 o 
 -22   1  11      768.09      782.04     12.45 o 
 -21   1  11      179.78      193.95      4.95 o 
 -20   1  11        4.28        0.10      1.42 o 
 -19   1  11      316.95      318.55      6.50 o 
 -18   1  11       56.80       53.62      2.78 o 
 -17   1  11        0.45       -1.65      1.65 o 
 -16   1  11      180.08      164.94      5.23 o 
 -15   1  11        3.36        1.59      2.20 o 
 -14   1  11      160.03      142.45      4.22 o 
 -13   1  11      126.37      136.39      4.11 o 
 -12   1  11      420.21      408.89      7.59 o 
 -11   1  11      277.99      281.88      5.89 o 
 -10   1  11        1.07        0.21      1.19 o 
  -9   1  11       36.93       27.74      3.08 o 
  -8   1  11      134.36      137.18      6.59 o 
  -7   1  11      184.43      187.68      5.23 o 
  -6   1  11      446.03      410.39      8.42 o 
  -5   1  11       17.97       19.52      2.09 o 
  -4   1  11        0.61        1.64      1.47 o 
  -3   1  11      808.68      849.18     15.00 o 
  -2   1  11      828.09      873.78     14.54 o 
  -1   1  11      242.23      214.19      6.05 o 
   0   1  11      462.11      447.21      8.66 o 
   1   1  11        0.04        1.41      2.76 o 
   2   1  11       21.41       19.28      1.62 o 
   3   1  11        5.42        2.97      1.16 o 
   4   1  11        0.01       -0.19      1.03 o 
   5   1  11      357.32      355.59      6.44 o 
   6   1  11      118.87      121.26      3.48 o 
   7   1  11     1059.68     1045.96     14.85 o 
   8   1  11       65.94       83.85      2.78 o 
   9   1  11      382.82      394.28      6.40 o 
  10   1  11      432.20      428.61      8.81 o 
  11   1  11      152.29      153.86      4.06 o 
  12   1  11       26.07       32.94      2.21 o 
  13   1  11      252.08      245.79      5.34 o 
  14   1  11        0.33        2.59      1.41 o 
  15   1  11      119.76      132.05      3.93 o 
  16   1  11       43.20       41.37      2.53 o 
  17   1  11        2.35        0.10      1.33 o 
  18   1  11        0.57       -1.15      1.24 o 
  19   1  11       17.13       16.71      1.82 o 
  20   1  11        2.46        1.99      1.48 o 
  21   1  11       22.57       19.05      2.04 o 
  22   1  11        0.63       -1.43      1.43 o 
  23   1  11      216.42      227.82      6.02 o 
  24   1  11        2.31       -0.71      1.84 o 
  25   1  11      156.41      187.21      5.50 o 
  26   1  11        2.18        3.97      3.21 o 
 -29   2  11       58.19       55.72      5.92 o 
 -28   2  11       19.90       18.67      3.20 o 
 -27   2  11        3.08        5.03      2.62 o 
 -26   2  11        9.14       10.87      2.68 o 
 -25   2  11        5.78        5.49      2.90 o 
 -24   2  11       14.13       10.92      1.95 o 
 -23   2  11       19.49       15.88      2.07 o 
 -22   2  11      744.18      773.79     12.40 o 
 -21   2  11      317.65      332.63      7.46 o 
 -20   2  11        8.49        7.21      2.08 o 
 -19   2  11        5.52        2.99      2.32 o 
 -18   2  11        0.26       -1.39      1.45 o 
 -17   2  11      177.75      177.18      4.87 o 
 -16   2  11      159.48      167.66      4.75 o 
 -15   2  11     1032.78     1008.29     15.17 o 
 -14   2  11      322.66      340.47      7.57 o 
 -13   2  11      368.35      419.65      7.83 o 
 -12   2  11       13.83       10.33      1.68 o 
 -11   2  11      777.78      784.12     12.16 o 
 -10   2  11     1115.84     1090.63     15.74 o 
  -9   2  11     1065.92     1104.51     15.84 o 
  -8   2  11      511.87      526.60     11.29 o 
  -7   2  11       18.56       21.54      2.40 o 
  -6   2  11       16.98       14.36      2.33 o 
  -5   2  11       93.13       62.60      2.83 o 
  -4   2  11      474.03      437.93      8.60 o 
  -3   2  11     4886.42     4646.78     58.66 o 
  -2   2  11      100.81      122.23      6.92 o 
  -1   2  11      238.76      271.52      4.83 o 
   0   2  11        2.19       -0.21      0.92 o 
   1   2  11        6.12        3.95      1.10 o 
   2   2  11       66.34       63.30      2.57 o 
   3   2  11      479.31      463.61      7.61 o 
   4   2  11      141.94      128.30      3.54 o 
   5   2  11      492.29      519.51      8.35 o 
   6   2  11      658.61      642.48      9.83 o 
   7   2  11      418.25      435.42      7.39 o 
   8   2  11       76.25       70.69      2.81 o 
   9   2  11      499.95      526.74      8.58 o 
  10   2  11      955.64      931.40     13.37 o 
  11   2  11      250.74      270.71      5.54 o 
  12   2  11      483.74      491.89      8.29 o 
  13   2  11      141.98      144.06      3.97 o 
  14   2  11        4.03        6.75      1.63 o 
  15   2  11      465.66      477.94      9.26 o 
  16   2  11        1.33        2.48      1.53 o 
  17   2  11      127.54      119.98      6.42 o 
  18   2  11       21.15       17.31      2.80 o 
  19   2  11      148.10      144.17      6.06 o 
  20   2  11       53.12       52.31      6.60 o 
  21   2  11        0.65        0.90      2.18 o 
  22   2  11      111.91      118.82      5.71 o 
  23   2  11       91.81       92.21      5.28 o 
  24   2  11       21.49       24.53      3.36 o 
  25   2  11      167.59      192.65     12.92 o 
  26   2  11      267.01      304.98      9.55 o 
 -29   3  11      102.51      111.25      6.09 o 
 -28   3  11      134.86      141.06      6.68 o 
 -27   3  11       41.59       44.25      4.96 o 
 -26   3  11        0.51       -2.53      2.53 o 
 -25   3  11       13.46       10.69      2.92 o 
 -24   3  11        8.26        2.40      3.65 o 
 -23   3  11      207.06      216.24      6.73 o 
 -22   3  11      424.78      451.87     13.32 o 
 -21   3  11       40.61       37.14      3.63 o 
 -20   3  11       78.75       68.11      4.51 o 
 -19   3  11      348.06      372.15      9.52 o 
 -18   3  11      547.55      543.83     11.95 o 
 -17   3  11      180.70      200.00      6.50 o 
 -16   3  11       34.71       30.14      3.05 o 
 -15   3  11      155.27      160.17      6.57 o 
 -14   3  11      152.61      165.98      4.46 o 
 -13   3  11      152.13      158.77      4.31 o 
 -12   3  11      322.03      322.46      6.41 o 
 -11   3  11      419.09      429.46      7.71 o 
 -10   3  11      452.15      465.99      7.38 o 
  -9   3  11      168.31      200.37      4.30 o 
  -8   3  11      372.93      414.57      6.71 o 
  -7   3  11      194.30      173.21      3.94 o 
  -6   3  11      711.12      654.60     10.10 o 
  -5   3  11      942.18      926.26     12.90 o 
  -4   3  11      315.42      297.00      5.21 o 
  -3   3  11      295.37      283.32      5.67 o 
  -2   3  11      761.97      755.02      9.97 o 
  -1   3  11      915.03      864.64     10.39 o 
   0   3  11      761.26      752.30      9.29 o 
   1   3  11      629.43      640.74      8.20 o 
   2   3  11      537.31      546.62      7.27 o 
   3   3  11       99.52       98.75      2.65 o 
   4   3  11      276.82      257.67      4.37 o 
   5   3  11       39.26       35.68      1.98 o 
   6   3  11      445.01      467.13      6.58 o 
   7   3  11     1403.09     1345.70     15.15 o 
   8   3  11       60.75       68.77      2.93 o 
   9   3  11        0.79        1.06      1.46 o 
  10   3  11      364.12      378.33      8.18 o 
  11   3  11      989.45      993.47     16.69 o 
  12   3  11      185.06      177.74      7.69 o 
  13   3  11        9.76       14.72      2.76 o 
  14   3  11        0.64        4.63      2.71 o 
  15   3  11      288.16      302.96     11.49 o 
  16   3  11        6.56        8.06      2.05 o 
  17   3  11        6.06        5.95      2.39 o 
  18   3  11       44.11       46.90      3.93 o 
  19   3  11       14.48       12.74      4.63 o 
  20   3  11       74.41       69.97      4.81 o 
  21   3  11       38.38       43.58      4.06 o 
  22   3  11        8.24        7.51      2.64 o 
  23   3  11       12.95       12.29      3.01 o 
  24   3  11      317.09      336.93     17.57 o 
  25   3  11      581.81      610.03     30.62 o 
 -28   4  11       93.86      101.16      7.50 o 
 -27   4  11      177.01      186.44      7.78 o 
 -26   4  11      135.32      134.77      6.80 o 
 -25   4  11       34.30       28.77      4.08 o 
 -24   4  11       30.28       21.46      5.60 o 
 -23   4  11       77.96       68.19      7.07 o 
 -22   4  11       70.04       63.30      4.77 o 
 -21   4  11      137.70      146.56      6.21 o 
 -20   4  11       62.22       70.66      4.67 o 
 -19   4  11       55.72       59.56      4.34 o 
 -18   4  11       29.89       29.42      3.31 o 
 -17   4  11       28.96       25.32      3.03 o 
 -16   4  11      547.16      589.54     12.56 o 
 -15   4  11       52.91       54.25      8.94 o 
 -14   4  11      150.53      167.12     12.45 o 
 -13   4  11      149.91      157.75      5.89 o 
 -12   4  11        0.23       -0.23      1.76 o 
 -11   4  11        0.34        0.21      1.75 o 
 -10   4  11        4.47        5.05      2.05 o 
  -9   4  11      114.30       98.69      4.63 o 
  -8   4  11     1324.43     1299.72     26.80 o 
  -7   4  11      117.35      117.99      6.02 o 
  -6   4  11        3.60        4.13      1.84 o 
  -5   4  11      882.77      872.75     15.20 o 
  -4   4  11      235.23      212.93      5.94 o 
  -3   4  11      312.63      312.72      9.35 o 
  -2   4  11        2.17       -1.31      1.31 o 
  -1   4  11      193.87      185.14      5.43 o 
   0   4  11      159.47      145.63      4.34 o 
   1   4  11        5.95        4.93      1.59 o 
   2   4  11      113.25       97.21      3.64 o 
   3   4  11      471.28      456.46      8.54 o 
   4   4  11      207.46      231.07      5.66 o 
   5   4  11        2.78        3.36      1.64 o 
   6   4  11      462.73      414.04      8.11 o 
   7   4  11      104.72       93.96      3.80 o 
   8   4  11      242.91      252.48      6.12 o 
   9   4  11      217.38      208.93      4.79 o 
  10   4  11      251.71      250.29      5.31 o 
  11   4  11      243.49      252.21      5.42 o 
  12   4  11        0.31        0.91      1.38 o 
  13   4  11        2.08       -0.87      1.56 o 
  14   4  11      578.56      596.46     11.98 o 
  15   4  11      385.08      375.92      8.66 o 
  16   4  11       57.36       49.70      4.51 o 
  17   4  11       47.87       47.86      3.46 o 
  18   4  11      111.18      107.99      9.29 o 
  19   4  11       31.12       29.34      3.56 o 
  20   4  11        0.03        1.34      2.40 o 
  21   4  11        5.67        4.90      2.63 o 
  22   4  11       27.50       28.49      3.66 o 
  23   4  11       42.71       43.29      4.33 o 
  24   4  11       29.80       29.87      3.98 o 
  25   4  11        0.02       -3.35      3.61 o 
 -27   5  11       52.08       39.08      4.51 o 
 -26   5  11       46.19       46.12      7.35 o 
 -25   5  11       10.48        8.11     10.01 o 
 -24   5  11        3.97       -0.33      3.37 o 
 -23   5  11        2.70       -1.69      4.75 o 
 -22   5  11      144.48      159.24     12.48 o 
 -21   5  11       37.64       41.03      5.33 o 
 -20   5  11      111.22      127.85      7.91 o 
 -19   5  11       70.23       67.55      6.84 o 
 -18   5  11      120.02      123.23      7.19 o 
 -17   5  11       22.74       21.77      3.99 o 
 -16   5  11        1.06       -0.59      2.09 o 
 -15   5  11       10.28       11.04      2.70 o 
 -14   5  11      196.50      218.46      9.57 o 
 -13   5  11       63.25       63.44      4.37 o 
 -12   5  11       62.86       58.35      4.17 o 
 -11   5  11      553.59      569.99     12.39 o 
 -10   5  11        6.40        3.96      3.24 o 
  -9   5  11        2.38       -0.22      1.88 o 
  -8   5  11       15.32       14.57      2.29 o 
  -7   5  11      821.07      793.37     14.36 o 
  -6   5  11      176.88      157.80      5.29 o 
  -5   5  11       84.82       80.63      3.91 o 
  -4   5  11       12.52       12.46      2.52 o 
  -3   5  11      660.36      613.89     11.67 o 
  -2   5  11      242.65      225.78      5.60 o 
  -1   5  11        2.30       -1.18      1.35 o 
   0   5  11        0.37        0.19      1.37 o 
   1   5  11        4.87        7.63      1.65 o 
   2   5  11       56.28       56.81      4.54 o 
   3   5  11      107.69      116.11      5.17 o 
   4   5  11      116.37      131.39      4.37 o 
   5   5  11       69.95       62.67      3.35 o 
   6   5  11        3.82        3.17      1.63 o 
   7   5  11       30.56       35.75      4.02 o 
   8   5  11       17.37       16.98      2.26 o 
   9   5  11      138.75      146.99      4.91 o 
  10   5  11      249.98      250.43      6.38 o 
  11   5  11      221.88      230.26      6.18 o 
  12   5  11       53.29       56.09      3.49 o 
  13   5  11        5.52        2.88      1.91 o 
  14   5  11      111.04      124.22      4.74 o 
  15   5  11        0.00       -0.29      2.16 o 
  16   5  11        1.15       -1.72      1.72 o 
  17   5  11       13.15       14.92      2.54 o 
  18   5  11       30.52       29.79      3.09 o 
  19   5  11       35.11       37.89      3.46 o 
  20   5  11       16.30       10.92      2.61 o 
  21   5  11        6.08       -0.53      2.94 o 
  22   5  11       55.90       47.24      6.46 o 
  23   5  11      145.41      141.12      6.88 o 
 -25   6  11      159.55      158.32     13.50 o 
 -24   6  11      120.73      144.52     12.35 o 
 -23   6  11      161.44      164.36     13.03 o 
 -22   6  11        6.23        1.29      5.28 o 
 -21   6  11      177.47      184.32     13.12 o 
 -20   6  11      213.93      226.29     14.15 o 
 -19   6  11      134.52      122.04      7.73 o 
 -18   6  11       93.23      100.44      7.73 o 
 -17   6  11       18.52       14.51      3.39 o 
 -16   6  11      584.48      603.42     13.65 o 
 -15   6  11       11.36       15.46      3.02 o 
 -14   6  11       60.20       53.98      4.30 o 
 -13   6  11        6.17        3.75      2.38 o 
 -12   6  11       97.67      112.95      5.46 o 
 -11   6  11       70.82       68.21      4.51 o 
 -10   6  11        3.10        6.01      2.26 o 
  -9   6  11       19.77       13.57      2.72 o 
  -8   6  11      240.36      237.88      6.71 o 
  -7   6  11       83.74       69.32      3.88 o 
  -6   6  11      216.58      218.98      6.30 o 
  -5   6  11      520.98      524.54     10.74 o 
  -4   6  11      285.13      286.74      7.28 o 
  -3   6  11      124.23      124.02      4.31 o 
  -2   6  11        5.73        2.41      1.69 o 
  -1   6  11        5.37        3.72      1.72 o 
   0   6  11       93.17      101.86      3.95 o 
   1   6  11      321.61      317.14      9.05 o 
   2   6  11      255.58      265.97     10.95 o 
   3   6  11      478.22      484.52      9.23 o 
   4   6  11      243.95      234.84      5.98 o 
   5   6  11        8.56        8.66      1.89 o 
   6   6  11       57.35       49.84      3.17 o 
   7   6  11        2.20        0.98      1.69 o 
   8   6  11      207.17      210.65      7.61 o 
   9   6  11        9.36        8.51      2.06 o 
  10   6  11      100.79       92.02      4.20 o 
  11   6  11       65.74       64.33      3.79 o 
  12   6  11       33.17       32.46      4.02 o 
  13   6  11      295.43      277.77      7.20 o 
  14   6  11      105.33      114.18      4.81 o 
  15   6  11       13.83       15.19      3.18 o 
  16   6  11        4.17        6.37      2.31 o 
  17   6  11        6.49        2.06      2.50 o 
  18   6  11        0.24       -1.21      2.46 o 
  19   6  11        1.17        4.35      3.10 o 
  20   6  11       21.02       20.60      4.02 o 
  21   6  11       93.83      107.19      6.99 o 
  22   6  11       69.01       68.19      4.61 o 
 -23   7  11      141.75      142.83     12.37 o 
 -22   7  11      126.78      149.88     12.29 o 
 -21   7  11      122.75      115.82     11.51 o 
 -20   7  11       90.81       83.76      9.71 o 
 -19   7  11       16.50       12.78      5.20 o 
 -18   7  11        3.70        5.48      3.42 o 
 -17   7  11        0.66        2.46      3.09 o 
 -16   7  11      220.07      215.01      7.72 o 
 -15   7  11      160.20      164.85      6.78 o 
 -14   7  11       28.31       31.22      3.74 o 
 -13   7  11      242.61      270.71      8.49 o 
 -12   7  11      259.33      268.11      8.41 o 
 -11   7  11     1259.92     1283.52     23.11 o 
 -10   7  11      375.37      366.05     11.40 o 
  -9   7  11       20.68       13.53      3.19 o 
  -8   7  11        3.28        4.85      2.66 o 
  -7   7  11      457.32      459.70     12.52 o 
  -6   7  11       11.23        9.72      2.86 o 
  -5   7  11       68.87       61.98      4.88 o 
  -4   7  11        6.25        4.17      2.63 o 
  -3   7  11      491.15      486.82     11.20 o 
  -2   7  11      232.14      223.72      7.15 o 
  -1   7  11      440.94      430.94     10.35 o 
   0   7  11      769.01      731.39     14.66 o 
   1   7  11      123.31      141.47      9.05 o 
   2   7  11        8.79        9.34      2.46 o 
   3   7  11      419.21      431.24     14.37 o 
   4   7  11       74.04       68.11      4.37 o 
   5   7  11       21.62       20.98      2.94 o 
   6   7  11      112.81      112.12      5.33 o 
   7   7  11      294.62      288.05      8.36 o 
   8   7  11      555.67      545.76     12.45 o 
   9   7  11      271.74      287.55      8.56 o 
  10   7  11      108.99      115.23      6.17 o 
  11   7  11      150.50      154.98     15.07 o 
  12   7  11      242.61      253.16      8.25 o 
  13   7  11        0.15        2.93      2.48 o 
  14   7  11       94.90       87.85      4.54 o 
  15   7  11       14.80       13.51      2.66 o 
  16   7  11       44.93       38.66      3.83 o 
  17   7  11      187.78      182.65      6.84 o 
  18   7  11      350.93      388.42     10.29 o 
  19   7  11       86.33       81.82      6.23 o 
  20   7  11       24.12       26.44      4.39 o 
 -21   8  11        9.83        6.36      5.40 o 
 -20   8  11       28.09       28.15      4.86 o 
 -19   8  11       50.75       46.60      9.22 o 
 -18   8  11       25.55       19.82      5.38 o 
 -17   8  11        2.81       -1.50      3.03 o 
 -16   8  11        1.78        1.30      3.05 o 
 -15   8  11        0.95       -0.68      2.89 o 
 -14   8  11       81.60       86.58      6.46 o 
 -13   8  11       99.40      108.66     13.47 o 
 -12   8  11      102.33      116.02      5.85 o 
 -11   8  11       72.40       75.09      5.11 o 
 -10   8  11       21.79       17.26      3.85 o 
  -9   8  11      255.73      275.87      9.67 o 
  -8   8  11      957.37      975.43     24.48 o 
  -7   8  11      442.70      477.20     13.17 o 
  -6   8  11      164.49      159.04      7.11 o 
  -5   8  11      239.61      238.63     12.59 o 
  -4   8  11      348.38      339.21     10.37 o 
  -3   8  11       26.10       25.72      3.53 o 
  -2   8  11        2.28        1.97      2.18 o 
  -1   8  11      203.21      191.51      6.59 o 
   0   8  11       66.32       63.12      4.29 o 
   1   8  11       88.43       76.58      4.59 o 
   2   8  11       56.43       51.42      4.00 o 
   3   8  11      145.29      118.01      6.04 o 
   4   8  11      244.64      230.82      7.41 o 
   5   8  11      149.69      145.82      6.01 o 
   6   8  11      101.71      110.53      5.43 o 
   7   8  11       31.46       31.78      3.57 o 
   8   8  11      286.37      302.66      8.93 o 
   9   8  11       15.34       21.57      3.32 o 
  10   8  11      712.96      740.53     19.20 o 
  11   8  11        0.94        1.72      7.38 o 
  12   8  11       30.89       26.38      3.96 o 
  13   8  11       35.66       33.43      4.28 o 
  14   8  11      335.54      341.06     15.02 o 
  15   8  11      262.01      274.02     12.27 o 
  16   8  11       84.82       77.56      6.25 o 
  17   8  11       93.35       85.88      6.69 o 
  18   8  11        7.14       14.83      4.71 o 
 -18   9  11        0.50        3.44      3.52 o 
 -17   9  11       88.44       86.72      8.57 o 
 -16   9  11        5.16        5.27      4.52 o 
 -15   9  11       35.46       31.88      7.58 o 
 -14   9  11        0.06       -2.61      2.61 o 
 -13   9  11        4.38        5.61      3.19 o 
 -12   9  11       17.59       20.85      3.98 o 
 -11   9  11       42.57       50.41      4.99 o 
 -10   9  11      179.49      189.77      8.23 o 
  -9   9  11       51.54       46.11      4.86 o 
  -8   9  11       12.36       12.27      3.25 o 
  -7   9  11      137.02      123.95      6.48 o 
  -6   9  11       33.27       22.76      4.45 o 
  -5   9  11      282.69      290.66     10.41 o 
  -4   9  11      130.71      134.08      6.87 o 
  -3   9  11        1.33       -0.50      2.30 o 
  -2   9  11        7.61        5.35      2.47 o 
  -1   9  11       42.23       41.23      3.79 o 
   0   9  11       35.36       30.41      4.20 o 
   1   9  11       30.41       28.33      3.38 o 
   2   9  11      489.31      492.05     11.64 o 
   3   9  11       81.74       76.42      6.53 o 
   4   9  11       39.14       29.41      3.77 o 
   5   9  11       27.31       24.43      3.65 o 
   6   9  11      505.55      486.10     13.23 o 
   7   9  11      390.87      382.42     11.45 o 
   8   9  11        5.43        6.05      2.99 o 
   9   9  11       23.93       30.49      4.06 o 
  10   9  11      118.16      107.39      9.27 o 
  11   9  11        6.17        4.90      7.36 o 
  12   9  11      238.69      247.15      9.50 o 
  13   9  11       65.97       58.90      5.38 o 
  14   9  11        0.28        4.69      3.12 o 
  15   9  11       10.13        9.39      3.39 o 
 -14  10  11      151.90      173.11     12.14 o 
 -13  10  11      116.08      133.25      7.66 o 
 -12  10  11        1.80        0.94      3.11 o 
 -11  10  11       41.09       47.45      5.12 o 
 -10  10  11       35.58       29.12      4.39 o 
  -9  10  11       31.73       24.55      6.57 o 
  -8  10  11       37.69       44.88      6.09 o 
  -7  10  11      140.26      141.74      7.06 o 
  -6  10  11        6.26        2.71      2.77 o 
  -5  10  11      183.70      171.16     14.02 o 
  -4  10  11       62.62       60.58      8.67 o 
  -3  10  11        5.22        5.47      2.69 o 
  -2  10  11       78.33       72.75      5.30 o 
  -1  10  11       28.29       27.79      4.92 o 
   0  10  11        2.41        2.33      2.97 o 
   1  10  11      110.14       97.78      5.83 o 
   2  10  11      134.40      117.42      6.12 o 
   3  10  11        9.60        4.06      2.76 o 
   4  10  11        2.89        0.19      3.13 o 
   5  10  11       19.23       12.67      3.25 o 
   6  10  11        8.60        6.49      2.89 o 
   7  10  11        1.03        3.03      2.78 o 
   8  10  11        9.34        9.66      2.99 o 
   9  10  11        4.91        0.39      3.75 o 
  10  10  11        5.78        6.26      3.93 o 
  -5  11  11       26.65       22.45      3.89 o 
  -4  11  11       46.08       45.84      4.78 o 
  -3  11  11       12.94       14.50      3.39 o 
  -2  11  11       64.14       54.08      4.85 o 
  -1  11  11       91.66       91.53      6.69 o 
   0  11  11      107.94      108.49      6.18 o 
   1  11  11       27.77       31.18      3.93 o 
   2  11  11        0.06        2.19      3.27 o 
 -28   0  12      419.07      452.50     18.19 o 
 -27   0  12      165.34      152.58     10.13 o 
 -26   0  12      287.61      295.66     13.97 o 
 -25   0  12        4.27        2.46      3.51 o 
 -24   0  12       37.13       37.15      5.60 o 
 -23   0  12      510.82      501.91     18.83 o 
 -22   0  12      443.05      458.36     17.65 o 
 -21   0  12      263.76      276.02     12.87 o 
 -20   0  12      102.11      110.14      8.04 o 
 -19   0  12       38.68       37.93      5.31 o 
 -18   0  12       65.85       56.84      6.12 o 
 -17   0  12      194.31      196.31      8.60 o 
 -16   0  12      102.34       94.63      4.11 o 
 -15   0  12       57.07       50.95      5.49 o 
 -14   0  12      837.46      755.62     20.93 o 
 -13   0  12      389.33      405.06     15.14 o 
 -12   0  12      285.92      248.28     11.09 o 
 -11   0  12      270.89      262.92     11.29 o 
 -10   0  12       25.58       24.65      4.17 o 
  -9   0  12       16.16       17.80      3.73 o 
  -8   0  12      342.86      335.58     12.80 o 
  -7   0  12      899.19      846.56     25.01 o 
  -6   0  12       66.35       67.65      6.14 o 
  -5   0  12      862.85      785.37     23.55 o 
  -4   0  12     1406.01     1292.51     35.27 o 
  -3   0  12     4232.54     4097.83    100.00 o 
  -2   0  12     1165.00     1114.10     31.02 o 
  -1   0  12       98.74       81.39      6.38 o 
   0   0  12     1024.99     1079.01     29.99 o 
   1   0  12      819.41      796.02     23.33 o 
   2   0  12      228.27      212.90      9.45 o 
   3   0  12       52.90       59.63      5.16 o 
   4   0  12      574.72      578.82     18.15 o 
   5   0  12      106.52       92.73      6.23 o 
   6   0  12      197.08      198.80      8.85 o 
   7   0  12       35.59       34.31      4.21 o 
   8   0  12       16.18       18.28      2.31 o 
   9   0  12      156.73      149.77      5.25 o 
  10   0  12      116.97      107.88      4.52 o 
  11   0  12      308.01      315.63      8.27 o 
  12   0  12      106.40      110.49      4.64 o 
  13   0  12        0.06        2.63      1.70 o 
  14   0  12       62.28       59.97      5.74 o 
  15   0  12      240.09      251.39      7.32 o 
  16   0  12       16.54       18.05      2.21 o 
  17   0  12        6.90        6.67      2.46 o 
  18   0  12      180.18      185.88      7.47 o 
  19   0  12      674.36      681.34     16.55 o 
  20   0  12      708.52      785.93     18.48 o 
  21   0  12      380.29      404.51     11.83 o 
  22   0  12      147.20      170.63      7.43 o 
  23   0  12        0.26        1.72      4.44 o 
  24   0  12      248.32      297.75     10.02 o 
  25   0  12      144.53      153.94     10.94 o 
 -28   1  12      113.39      120.02      6.50 o 
 -27   1  12        0.04       -0.20      2.58 o 
 -26   1  12        5.47        6.24      2.87 o 
 -25   1  12       43.42       42.49      4.71 o 
 -24   1  12       55.79       62.00      4.83 o 
 -23   1  12      124.26      119.80      4.45 o 
 -22   1  12      430.24      440.59      9.21 o 
 -21   1  12       39.99       41.78      2.96 o 
 -20   1  12       59.78       58.71      3.33 o 
 -19   1  12      158.18      163.85      5.01 o 
 -18   1  12      372.30      371.82     11.60 o 
 -17   1  12      102.96      106.57      7.27 o 
 -16   1  12       41.02       30.32      3.38 o 
 -15   1  12      334.21      329.71      9.54 o 
 -14   1  12      918.29      937.55     19.74 o 
 -13   1  12      431.56      465.90     11.71 o 
 -12   1  12      970.32      944.17     21.52 o 
 -11   1  12      153.80      132.13      4.80 o 
 -10   1  12       58.48       57.29      3.40 o 
  -9   1  12        0.26        0.06      1.42 o 
  -8   1  12       66.88       66.45      3.82 o 
  -7   1  12        3.84       -1.39      1.39 o 
  -6   1  12        6.80       10.69      1.92 o 
  -5   1  12      442.06      451.70      9.20 o 
  -4   1  12      191.33      185.24      5.31 o 
  -3   1  12      343.36      389.68      8.26 o 
  -2   1  12      135.30      148.90      4.68 o 
  -1   1  12       19.02       29.82      2.41 o 
   0   1  12        0.02       -0.23      1.32 o 
   1   1  12      119.37      124.03      4.21 o 
   2   1  12       24.22       18.32      1.77 o 
   3   1  12       99.08       86.48      3.32 o 
   4   1  12      239.37      221.30      4.90 o 
   5   1  12      200.47      221.13      5.56 o 
   6   1  12      800.18      789.63     11.80 o 
   7   1  12     1727.72     1718.76     22.64 o 
   8   1  12       55.54       61.76      4.23 o 
   9   1  12        2.50        1.75      1.45 o 
  10   1  12       17.08       16.01      2.42 o 
  11   1  12        7.43        4.06      1.74 o 
  12   1  12        0.14       -1.13      1.36 o 
  13   1  12      120.14      124.59      4.25 o 
  14   1  12     1036.70     1069.49     17.45 o 
  15   1  12       51.56       45.86      2.94 o 
  16   1  12        0.12       -0.04      1.54 o 
  17   1  12        0.04        1.36      1.60 o 
  18   1  12        1.37       -0.43      1.47 o 
  19   1  12       97.22       96.90      4.69 o 
  20   1  12       22.37       25.61      2.33 o 
  21   1  12       19.90       22.54      2.74 o 
  22   1  12        0.04       -1.87      1.87 o 
  23   1  12       35.83       31.53      4.09 o 
  24   1  12       45.33       50.78      6.95 o 
  25   1  12      100.58      123.59      6.95 o 
 -28   2  12      234.62      240.30     13.60 o 
 -27   2  12      386.52      394.14     21.61 o 
 -26   2  12      132.59      120.99      5.88 o 
 -25   2  12       10.44        5.62      2.59 o 
 -24   2  12       10.37        7.51      2.45 o 
 -23   2  12        0.16        1.22      1.89 o 
 -22   2  12       53.61       54.46      3.05 o 
 -21   2  12       19.07       21.07      2.39 o 
 -20   2  12       34.93       38.14      3.16 o 
 -19   2  12       14.27       10.53      3.32 o 
 -18   2  12       91.04       91.45      7.19 o 
 -17   2  12       19.83       19.55      2.23 o 
 -16   2  12        9.49        6.92      1.74 o 
 -15   2  12        5.45        1.73      2.23 o 
 -14   2  12        8.56        6.37      1.67 o 
 -13   2  12       15.80       12.98      1.88 o 
 -12   2  12        0.97        0.48      1.84 o 
 -11   2  12        0.01        1.03      2.24 o 
 -10   2  12        9.97       13.56      2.06 o 
  -9   2  12       36.53       28.72      2.50 o 
  -8   2  12      362.86      339.06      7.62 o 
  -7   2  12       36.22       36.37      3.34 o 
  -6   2  12        6.86        6.34      2.38 o 
  -5   2  12      111.11      103.37      3.99 o 
  -4   2  12      154.08      145.75      4.65 o 
  -3   2  12      851.82      839.10     14.29 o 
  -2   2  12       17.53       17.10      2.05 o 
  -1   2  12       40.28       36.55      2.19 o 
   0   2  12       17.34       16.34      1.72 o 
   1   2  12        0.14       -1.06      1.06 o 
   2   2  12       22.80       24.41      1.91 o 
   3   2  12       76.67       81.06      3.53 o 
   4   2  12        0.22        0.98      1.23 o 
   5   2  12       31.34       20.37      1.83 o 
   6   2  12      256.87      228.11      5.00 o 
   7   2  12        0.01       -1.17      1.17 o 
   8   2  12        3.56        2.28      1.33 o 
   9   2  12       37.92       36.15      2.28 o 
  10   2  12      163.08      162.27      4.27 o 
  11   2  12       61.67       70.19      2.98 o 
  12   2  12        5.54        3.76      2.61 o 
  13   2  12      321.06      323.45      8.49 o 
  14   2  12        0.37        3.01      1.65 o 
  15   2  12      227.40      243.13      6.11 o 
  16   2  12       13.05        7.83      1.85 o 
  17   2  12        2.23       -1.40      2.00 o 
  18   2  12       71.71       71.15      6.86 o 
  19   2  12        0.62       -2.05      2.54 o 
  20   2  12        2.21        1.95      2.32 o 
  21   2  12        5.93        2.21      3.95 o 
  22   2  12       46.28       40.96      3.97 o 
  23   2  12       20.97       15.09      5.81 o 
  24   2  12        0.46       -0.08      2.47 o 
 -27   3  12       33.38       26.35      3.85 o 
 -26   3  12        3.35       -2.68      2.68 o 
 -25   3  12       36.39       36.46      4.34 o 
 -24   3  12      123.57      121.54      6.06 o 
 -23   3  12        0.01        1.31      2.80 o 
 -22   3  12       31.47       31.07      4.30 o 
 -21   3  12        2.38        1.25      2.72 o 
 -20   3  12       61.24       61.19      4.49 o 
 -19   3  12       35.48       33.17      4.71 o 
 -18   3  12        0.31       -1.79      2.07 o 
 -17   3  12      209.02      219.08      7.08 o 
 -16   3  12        0.57       -1.84      1.84 o 
 -15   3  12      194.74      204.07      6.58 o 
 -14   3  12      176.02      176.73      6.10 o 
 -13   3  12        0.17       -1.34      1.34 o 
 -12   3  12        0.14        1.29      1.45 o 
 -11   3  12      233.69      243.75      5.53 o 
 -10   3  12      391.16      405.83      7.57 o 
  -9   3  12      345.38      334.00      6.61 o 
  -8   3  12       13.60        8.62      1.57 o 
  -7   3  12      154.07      160.55      4.26 o 
  -6   3  12       68.47       74.62      3.09 o 
  -5   3  12      221.75      231.99      6.04 o 
  -4   3  12     1050.66     1001.11     16.24 o 
  -3   3  12       32.54       29.29      1.89 o 
  -2   3  12      326.91      303.27      5.29 o 
  -1   3  12       45.97       52.29      2.30 o 
   0   3  12        0.25       -1.01      1.01 o 
   1   3  12       13.17       12.20      1.48 o 
   2   3  12       35.82       28.46      2.43 o 
   3   3  12        5.18        3.63      1.25 o 
   4   3  12      116.10      112.28      3.33 o 
   5   3  12        0.03       -1.03      1.13 o 
   6   3  12      272.02      262.63      6.51 o 
   7   3  12        2.19       -0.88      1.54 o 
   8   3  12       11.12        8.57      2.03 o 
   9   3  12      179.96      178.84      5.42 o 
  10   3  12       78.29       79.30      3.85 o 
  11   3  12      239.93      257.20      6.72 o 
  12   3  12       97.35      110.97      4.39 o 
  13   3  12        3.72        4.57      1.94 o 
  14   3  12       66.82       60.17      4.17 o 
  15   3  12        7.87        6.58      2.44 o 
  16   3  12       84.10       93.05      5.11 o 
  17   3  12       42.29       39.76      3.83 o 
  18   3  12      115.15      117.80      9.40 o 
  19   3  12       34.79       33.15      5.98 o 
  20   3  12       18.06       14.30      2.96 o 
  21   3  12      126.65      125.07      6.09 o 
  22   3  12       36.56       34.33      3.89 o 
  23   3  12       39.67       36.71      4.11 o 
  24   3  12       12.89       11.47      3.17 o 
 -26   4  12       67.34       54.18      4.79 o 
 -25   4  12       14.23        6.61      7.06 o 
 -24   4  12       76.89       54.80      7.59 o 
 -23   4  12       16.68       11.08      5.05 o 
 -22   4  12      135.11      152.40      6.56 o 
 -21   4  12     1118.63     1225.62     26.09 o 
 -20   4  12      232.71      261.03      8.34 o 
 -19   4  12       87.43       83.47      5.14 o 
 -18   4  12       47.86       58.68      4.31 o 
 -17   4  12      953.13     1014.21     19.06 o 
 -16   4  12       65.36       75.88      5.16 o 
 -15   4  12       39.05       42.03      4.68 o 
 -14   4  12        1.23        1.04      1.95 o 
 -13   4  12        3.42        3.17      2.62 o 
 -12   4  12       33.56       36.60      4.26 o 
 -11   4  12       93.65      111.55      8.92 o 
 -10   4  12       40.27       47.54      3.83 o 
  -9   4  12       69.16       83.25      4.61 o 
  -8   4  12      590.89      604.58     12.75 o 
  -7   4  12        0.10       -0.56      2.65 o 
  -6   4  12       85.12       73.68      5.17 o 
  -5   4  12      109.87      113.62      5.17 o 
  -4   4  12       42.44       48.58      3.31 o 
  -3   4  12        3.45        4.18      1.84 o 
  -2   4  12      185.12      165.89      5.37 o 
  -1   4  12        0.59       -1.43      1.43 o 
   0   4  12      269.85      244.09      6.83 o 
   1   4  12       16.47       13.00      2.08 o 
   2   4  12      323.78      324.24      7.09 o 
   3   4  12      592.57      559.82     10.68 o 
   4   4  12      195.98      192.72      5.39 o 
   5   4  12      701.04      656.67     12.61 o 
   6   4  12       25.76       26.38      2.82 o 
   7   4  12      344.09      338.79     11.76 o 
   8   4  12      307.25      292.33      7.94 o 
   9   4  12      549.42      545.81     10.83 o 
  10   4  12      644.66      621.41     12.23 o 
  11   4  12       44.58       47.55      3.32 o 
  12   4  12      121.83      120.14      4.69 o 
  13   4  12      169.57      171.29      5.61 o 
  14   4  12       27.27       28.23      2.89 o 
  15   4  12      228.41      242.33      7.31 o 
  16   4  12        0.33       -0.15      1.96 o 
  17   4  12       63.34       65.80      4.06 o 
  18   4  12       54.32       53.34      4.46 o 
  19   4  12      130.81      132.64     13.07 o 
  20   4  12      153.80      161.27      7.01 o 
  21   4  12       62.39       55.93      4.71 o 
  22   4  12       26.47       27.18      4.50 o 
  23   4  12       29.89       27.87      6.14 o 
 -25   5  12       42.24       45.92      7.37 o 
 -24   5  12       18.01       17.58      4.27 o 
 -23   5  12      296.00      338.81     12.30 o 
 -22   5  12       38.14       25.63      7.20 o 
 -21   5  12      301.61      345.10     18.20 o 
 -20   5  12     1050.21     1111.20     26.76 o 
 -19   5  12      338.24      366.84     12.94 o 
 -18   5  12      303.31      295.51     17.67 o 
 -17   5  12      510.75      502.05     15.24 o 
 -16   5  12       65.88       72.96      6.11 o 
 -15   5  12       12.85       11.55      3.62 o 
 -14   5  12      891.33      908.47     22.19 o 
 -13   5  12      103.11       92.53      5.20 o 
 -12   5  12       37.71       26.83      3.33 o 
 -11   5  12      635.04      649.69     15.90 o 
 -10   5  12       82.07       69.81      6.89 o 
  -9   5  12       20.88       23.46      3.03 o 
  -8   5  12        0.06        1.00      4.29 o 
  -7   5  12       34.01       29.19      3.60 o 
  -6   5  12       89.71       75.24      4.15 o 
  -5   5  12      463.58      465.15     10.17 o 
  -4   5  12      212.39      216.59     11.17 o 
  -3   5  12       11.43       12.96      2.36 o 
  -2   5  12       13.49       10.21      2.08 o 
  -1   5  12       28.35       29.47      2.55 o 
   0   5  12      107.19      100.88      3.99 o 
   1   5  12       23.91       21.01      2.30 o 
   2   5  12        0.12       -1.48      1.69 o 
   3   5  12       85.42       74.79      3.77 o 
   4   5  12      338.84      339.63     10.07 o 
   5   5  12      677.46      705.04     12.22 o 
   6   5  12      445.46      441.90      8.98 o 
   7   5  12      435.91      453.57      9.19 o 
   8   5  12      317.01      300.99      8.19 o 
   9   5  12        2.86        3.74      1.94 o 
  10   5  12       19.93       19.56      2.72 o 
  11   5  12       11.92       13.45      2.53 o 
  12   5  12      224.37      228.87     10.67 o 
  13   5  12      202.49      200.56      7.86 o 
  14   5  12       26.69       28.59      3.82 o 
  15   5  12       38.42       34.67      3.77 o 
  16   5  12       70.61       77.32      4.34 o 
  17   5  12       80.13       82.35      4.50 o 
  18   5  12       72.75       78.58      4.58 o 
  19   5  12        3.49        1.77      2.29 o 
  20   5  12      155.48      148.93      6.94 o 
  21   5  12       73.98       73.62      5.41 o 
  22   5  12       29.69       32.68      4.14 o 
 -24   6  12      175.75      178.65     13.88 o 
 -23   6  12      154.31      187.51     14.36 o 
 -22   6  12        1.91        2.43      5.38 o 
 -21   6  12       36.86       34.59      7.50 o 
 -20   6  12        5.49       -1.60      4.98 o 
 -19   6  12      285.67      327.77     17.45 o 
 -18   6  12      333.85      337.91     17.45 o 
 -17   6  12       96.55      112.41     21.18 o 
 -16   6  12      579.02      584.47     16.94 o 
 -15   6  12        0.03        0.43      2.39 o 
 -14   6  12       32.82       32.04      3.72 o 
 -13   6  12       49.87       54.25      5.44 o 
 -12   6  12      360.25      386.69     10.34 o 
 -11   6  12       31.13       37.04      3.75 o 
 -10   6  12      266.07      281.38      8.50 o 
  -9   6  12      234.50      242.74      7.76 o 
  -8   6  12      329.39      317.00      8.19 o 
  -7   6  12        2.30        2.92      1.97 o 
  -6   6  12        0.06       -0.78      1.79 o 
  -5   6  12      111.71      103.32      4.59 o 
  -4   6  12      154.42      151.16      5.37 o 
  -3   6  12       17.81       12.28      3.87 o 
  -2   6  12        0.70       -1.18      1.63 o 
  -1   6  12        0.67        1.82      2.00 o 
   0   6  12      388.62      387.54      8.19 o 
   1   6  12      165.38      171.19      5.24 o 
   2   6  12        0.51       -1.53      1.53 o 
   3   6  12      110.12      106.78      4.24 o 
   4   6  12        2.11        1.25      1.72 o 
   5   6  12        2.39        0.21      1.63 o 
   6   6  12        1.49        1.58      1.79 o 
   7   6  12       29.13       31.05      2.86 o 
   8   6  12      365.93      369.63      8.30 o 
   9   6  12       30.72       35.22      4.14 o 
  10   6  12     1144.37     1135.36     18.04 o 
  11   6  12      215.08      218.33      6.45 o 
  12   6  12        3.07        3.60      2.19 o 
  13   6  12       14.89       15.17      2.78 o 
  14   6  12       31.05       30.85      3.99 o 
  15   6  12       32.58       34.60      4.22 o 
  16   6  12        4.57        1.57      2.77 o 
  17   6  12        4.12        5.75      3.05 o 
  18   6  12       95.05       93.66      6.50 o 
  19   6  12      437.32      467.65     25.95 o 
  20   6  12      142.82      151.10      6.13 o 
 -22   7  12       18.15       19.18      6.50 o 
 -21   7  12        8.42        6.59      5.57 o 
 -20   7  12       26.45       22.07      6.76 o 
 -19   7  12        2.34       -3.31      5.01 o 
 -18   7  12       10.32        2.02      4.97 o 
 -17   7  12        0.23       -0.33      3.18 o 
 -16   7  12       44.99       33.62      4.84 o 
 -15   7  12        4.41       -2.84      2.84 o 
 -14   7  12       67.06       56.12      4.75 o 
 -13   7  12       25.47       25.36      4.05 o 
 -12   7  12      142.82      139.82     11.24 o 
 -11   7  12      259.27      264.19      9.28 o 
 -10   7  12      101.04       95.07      5.68 o 
  -9   7  12       14.99        6.67      2.35 o 
  -8   7  12       95.86      112.03      6.31 o 
  -7   7  12       71.84       70.88      5.44 o 
  -6   7  12       33.04       33.01      4.07 o 
  -5   7  12       53.70       54.87      4.78 o 
  -4   7  12        3.32       -0.97      2.31 o 
  -3   7  12       50.97       47.12      4.43 o 
  -2   7  12       25.36       25.07      3.19 o 
  -1   7  12       30.55       32.18      3.43 o 
   0   7  12        0.02        1.43      2.14 o 
   1   7  12       28.99       20.41      2.99 o 
   2   7  12        4.62       -1.16      2.16 o 
   3   7  12      314.79      297.13      8.61 o 
   4   7  12      188.51      184.95     11.66 o 
   5   7  12      105.51       97.44     11.09 o 
   6   7  12      136.84      150.78      6.28 o 
   7   7  12        0.99       -2.19      2.19 o 
   8   7  12        0.02       -1.14      2.68 o 
   9   7  12       80.74       92.84      4.56 o 
  10   7  12      202.65      218.97      6.51 o 
  11   7  12        0.43        1.09      2.08 o 
  12   7  12        0.07       -0.50      2.00 o 
  13   7  12        9.42        6.29      2.42 o 
  14   7  12        8.97       10.18      3.57 o 
  15   7  12        7.35        2.79      2.54 o 
  16   7  12       10.38        5.56      3.71 o 
  17   7  12       13.69       19.32      3.88 o 
  18   7  12       11.32        7.40      3.43 o 
 -19   8  12        4.98        3.81      5.48 o 
 -18   8  12        0.40       -2.32      3.43 o 
 -17   8  12      267.78      291.80     11.48 o 
 -16   8  12      682.75      739.48     19.54 o 
 -15   8  12      254.95      285.45     11.18 o 
 -14   8  12       48.20       46.71      5.33 o 
 -13   8  12        9.79        4.89      3.45 o 
 -12   8  12      172.82      183.84      8.59 o 
 -11   8  12      128.68      129.26      7.36 o 
 -10   8  12        7.05        3.97      3.11 o 
  -9   8  12       23.42       22.27      3.98 o 
  -8   8  12       11.15        9.81      7.01 o 
  -7   8  12       89.95       92.06      6.23 o 
  -6   8  12       46.18       44.54      4.62 o 
  -5   8  12       10.81       11.57      4.13 o 
  -4   8  12        2.48       -0.72      6.17 o 
  -3   8  12        1.90        2.50      2.51 o 
  -2   8  12        6.41        2.63      2.51 o 
  -1   8  12        0.59        0.31      2.19 o 
   0   8  12        1.12       -0.03      2.17 o 
   1   8  12       26.91       23.67      3.33 o 
   2   8  12       11.71        9.03      2.77 o 
   3   8  12      235.24      243.68     16.76 o 
   4   8  12      130.04      124.88      5.88 o 
   5   8  12       77.78       74.52      5.00 o 
   6   8  12        1.44       -0.87      3.03 o 
   7   8  12        6.84        1.55      2.61 o 
   8   8  12      398.74      426.68     11.98 o 
   9   8  12      444.26      456.97     13.35 o 
  10   8  12       64.72       64.28      5.54 o 
  11   8  12        2.06        2.45      2.91 o 
  12   8  12       10.51        9.58      3.41 o 
  13   8  12       41.23       36.00      5.76 o 
  14   8  12       63.80       61.81      6.30 o 
  15   8  12       76.50       63.02      5.86 o 
  16   8  12       83.30       82.45      6.71 o 
 -16   9  12        0.04       -2.55      4.97 o 
 -15   9  12        8.99       13.68      4.09 o 
 -14   9  12        0.28       -0.87      3.17 o 
 -13   9  12       17.39       16.90      5.29 o 
 -12   9  12       49.53       45.98      5.17 o 
 -11   9  12       22.74       21.42      4.18 o 
 -10   9  12      114.17      119.88      9.38 o 
  -9   9  12       96.03      107.72      8.11 o 
  -8   9  12       39.26       36.22      4.56 o 
  -7   9  12        4.98        4.04      2.91 o 
  -6   9  12       92.92       95.11      6.45 o 
  -5   9  12       92.88       87.31      6.59 o 
  -4   9  12       73.87       74.63      5.75 o 
  -3   9  12        1.30       -3.25      3.25 o 
  -2   9  12       87.58       86.95      7.86 o 
  -1   9  12      411.84      431.72     12.52 o 
   0   9  12      141.68      125.50      6.60 o 
   1   9  12      191.65      187.63      7.82 o 
   2   9  12        2.14        1.67      2.68 o 
   3   9  12        3.60       -0.78      2.69 o 
   4   9  12       82.47       83.28      5.64 o 
   5   9  12        6.48        4.63      2.93 o 
   6   9  12        0.74       -1.96      2.51 o 
   7   9  12       27.67       26.24      3.98 o 
   8   9  12      163.34      151.85     21.26 o 
   9   9  12       36.35       28.77      4.20 o 
  10   9  12        7.32        6.35      4.45 o 
  11   9  12       97.96       83.98      6.33 o 
  12   9  12       14.08       11.68      3.57 o 
 -10  10  12        3.92       -0.01      3.12 o 
  -9  10  12      120.59      113.61      7.25 o 
  -8  10  12      294.88      315.82     11.22 o 
  -7  10  12       10.12        6.67      5.63 o 
  -6  10  12       48.90       66.72      5.68 o 
  -5  10  12      106.79      106.80      6.64 o 
  -4  10  12       76.94       67.31      5.60 o 
  -3  10  12       13.52        9.03      3.72 o 
  -2  10  12       64.32       63.53      5.43 o 
  -1  10  12      106.16       99.70      6.37 o 
   0  10  12      309.20      312.49     10.47 o 
   1  10  12       97.68      105.09      6.38 o 
   2  10  12        3.89        4.59      4.52 o 
   3  10  12       11.82       13.73      5.39 o 
   4  10  12        0.10       -0.94      2.55 o 
   5  10  12        1.52        0.75      2.67 o 
   6  10  12        3.34        0.86      4.08 o 
   7  10  12       17.00       16.04      3.56 o 
 -27   1  13       15.13       11.86      5.25 o 
 -26   1  13        2.20       -0.36      2.79 o 
 -25   1  13       36.24       24.98      3.80 o 
 -24   1  13        3.18        7.30      2.98 o 
 -23   1  13        0.20        0.88      2.48 o 
 -22   1  13       53.22       57.45      4.65 o 
 -21   1  13        2.88        0.92      1.66 o 
 -20   1  13       31.98       26.52      2.54 o 
 -19   1  13       20.28       17.26      2.26 o 
 -18   1  13       82.01       79.16      3.74 o 
 -17   1  13      227.73      248.30     10.21 o 
 -16   1  13      131.47      127.61      7.68 o 
 -15   1  13      295.32      290.30     10.70 o 
 -14   1  13      149.78      145.26      6.28 o 
 -13   1  13      350.67      336.89      9.72 o 
 -12   1  13      140.91      125.00      5.78 o 
 -11   1  13       67.44       63.86      5.66 o 
 -10   1  13       48.65       55.67      8.34 o 
  -9   1  13      158.27      145.68      5.94 o 
  -8   1  13      288.16      278.04      7.15 o 
  -7   1  13      607.28      618.60     11.96 o 
  -6   1  13      308.57      320.31      7.69 o 
  -5   1  13       84.15       81.75      3.92 o 
  -4   1  13       54.21       43.41      3.05 o 
  -3   1  13       42.71       33.70      2.77 o 
  -2   1  13       48.87       47.62      4.47 o 
  -1   1  13      370.39      353.92     10.25 o 
   0   1  13      163.87      161.80      5.14 o 
   1   1  13       96.08       88.95      4.02 o 
   2   1  13      247.37      243.26      6.76 o 
   3   1  13      169.73      162.62      6.87 o 
   4   1  13      159.64      160.42      5.87 o 
   5   1  13      202.85      216.58      5.59 o 
   6   1  13        0.24       -0.64      1.37 o 
   7   1  13       23.10       21.64      2.44 o 
   8   1  13      230.42      235.19      6.39 o 
   9   1  13      153.65      158.32      4.80 o 
  10   1  13       33.95       33.91      2.60 o 
  11   1  13       58.93       57.17      3.24 o 
  12   1  13      166.85      186.10      5.73 o 
  13   1  13      333.95      365.27      7.97 o 
  14   1  13      558.18      574.64     10.88 o 
  15   1  13        8.89       10.77      2.01 o 
  16   1  13       68.12       66.34      4.83 o 
  17   1  13      118.56      123.15      4.51 o 
  18   1  13       15.49       15.32      2.19 o 
  19   1  13        8.93        8.12      2.18 o 
  20   1  13       11.42       11.77      2.17 o 
  21   1  13        2.38       -2.57      2.57 o 
  22   1  13       17.56       14.10      3.46 o 
  23   1  13        0.54       -2.73      2.73 o 
 -27   2  13        2.75        6.28      4.90 o 
 -26   2  13       29.54       20.75      5.87 o 
 -25   2  13        0.62       -4.09      4.09 o 
 -24   2  13       13.39        9.15      5.09 o 
 -23   2  13       43.86       48.20      4.04 o 
 -22   2  13       31.32       31.19      3.46 o 
 -21   2  13        9.83        9.85      2.14 o 
 -20   2  13      746.54      789.09     14.14 o 
 -19   2  13      142.43      142.58      6.17 o 
 -18   2  13       68.08       77.20      8.28 o 
 -17   2  13      335.83      345.48     15.92 o 
 -16   2  13      174.07      172.29      8.81 o 
 -15   2  13       16.98        6.39      2.48 o 
 -14   2  13      176.13      172.38      5.72 o 
 -13   2  13        2.22        2.03      2.86 o 
 -12   2  13      169.78      158.96     11.02 o 
 -11   2  13     1425.01     1468.57     23.67 o 
 -10   2  13      323.13      338.38     13.88 o 
  -9   2  13       47.80       47.55      3.24 o 
  -8   2  13       26.47       30.59      2.69 o 
  -7   2  13        0.39       -1.81      1.81 o 
  -6   2  13      309.31      294.39      7.18 o 
  -5   2  13      117.56       95.02      6.34 o 
  -4   2  13      332.83      286.84      7.01 o 
  -3   2  13       39.75       21.18      2.50 o 
  -2   2  13      161.61      134.23      4.71 o 
  -1   2  13      124.94      109.43      4.68 o 
   0   2  13      321.22      325.98      7.51 o 
   1   2  13     1398.62     1392.73     18.99 o 
   2   2  13     1178.90     1172.17     16.45 o 
   3   2  13      233.09      240.06      5.37 o 
   4   2  13       26.14       23.75      2.04 o 
   5   2  13      111.82      107.25      3.53 o 
   6   2  13       56.59       45.61      2.56 o 
   7   2  13      111.80      121.05      3.76 o 
   8   2  13       54.22       62.19      2.95 o 
   9   2  13      158.90      152.42      4.83 o 
  10   2  13      180.59      195.40      5.41 o 
  11   2  13      263.32      282.71      7.61 o 
  12   2  13       36.95       27.16      2.47 o 
  13   2  13        8.11        8.28      2.24 o 
  14   2  13       28.01       25.54      2.41 o 
  15   2  13       27.58       20.97      2.97 o 
  16   2  13       92.61       99.50      5.15 o
[truncated: 72,402 more chars]
